# Supplementary material for: Genetic diversity and population structure of three traditional horse breeds of Bhutan based on 29 DNA microsatellite markers
Source: PLoS One. 2018 Jun 27;13(6):e0199376. doi: 10.1371/journal.pone.0199376 (PMC6021118; doi:10.1371/journal.pone.0199376)
Supplement: S1 Table — (XLSX) [file pone.0199376.s002.xlsx]

## Sheet: Sheet1
Loci	chromosome	label	Primer sequence (5'-3')
VHL20	30	FAM	F:CAAGTCCTCTTACTTGAAGACTAG
			R:AACTCAGGGAGAATCTTCCTCAG
HTG4	9	FAM	F:CTATCTCAGTCTTGATTGCAGGAC
			R:CTCCCTCCCTCCCTCTGTTCTC
AHT4	24	FAM	F:AACCGCCTGAGCAAGGAAGT
			R:GCTCCCAGAGAGTTTACCCT
HMS7	1	FAM	F:CAGGAAACTCATGTTGATACCATC
			R:TGTTGTTGAAACATACCTTGACTGT
CA425	28	FAM	F:AGCTGCCTCGTTAATTCA
			R:CTCATGTCCGCTTGTCTC
HTG10	21	HEX	F:CAATTCCCGCCCCACCC
			R:TTTTTATTCTGATCTGTCACATTT
AHT5	8	HEX	F:ACGGACACATCCCTGCCTGC
			R:GCAGGCTAAGGAGGCTCAGC
HMS3	9	HEX	F:CCAACTCTTTGTCACATAACAAGA
			R:CCATCCTCACTTTTTCACTTTGTT
TKY19*	18	HEX	F:TATGCCGCTGTCACTGTTGT
			R:ATCTCCTTAAATGGAACAAA
TKY321*	20	HEX	F:TGTGACTTCAAGAACAGACG
			R:ACAGTGCAAGTCTGTGAAAC
ASB17	2	NED	F:GAGGGCGGTACCTTTGTACC
			R:ACCAGTCAGGATCTCCACCG
ASB23	3	NED	F:CTGGTGGGTTAGATGAGAAGTC
			R:GCAAGGATGAAGAGGGCAGC
HMS6	4	NED	F:GAAGCTGCCAGTATTCAACCATTG
			R:CTCCATCTTGTGAAGTGTAACTCA
LEX33	4	NED	F:TTTAATCAAAGGATTCAGTTG
			R:GGGACACTTTCTTTACTTTC
ASB2	15	NED	F:CCACTAAGTGTCGTTTCAGAAGG
			R:CACAACTGAGTTCTCTGATAGG
HMS2	10	NED	F:CAGTAAATCACAGGAACTAAT
			R:ACTGCCAAGGAAGCCACTACA
TKY344	5	FAM	F:GTGTCCATCAATGGATGAAG
			R:CTTAAGGCTAAATAATATCCC
TKY279*	16	FAM	F:AATGAATGAGACTTGAACCC
			R:TCTGCTGTTTTAGGCTCTG
TKY343	11	FAM	F:TAGTCCCTATTTCTCCTGAG
			R:AAACCCACAGATACTCTAGA
TKY287	17	FAM	F:ATCAGAGAACACCAAGAAGG
			R:TCTCTGCTATAGGTAAGGTC
TKY312	6	HEX	F:AACCTGGGTTTCTGTTGTTG
			R:GATCCTTCTTTTTATGGCTG
TKY301	23	HEX	F:AATGGTGGCTAATCAATGGG
			R:GTGTATGATGCCCTCATCTC
TKY337	4	HEX	F:AGCAGGGTTTAATTACCGAG
			R:TAGATGCTAATGCAGCACAG
TKY374	1	HEX	F:CTGGTCCCTCTGGATGGAAG
			R:TCCCAAGAGGGAGTACAATC
TKY333	28	NED	F:CCTTCACTAGCCTTCAAATG
			R:TTGTGTTTAGACAGTGCTGC
TKY341	16	NED	F:TATCCAGTCACCCATTTTAC
			R:TTGTGTCAGTACACTCTATG
TKY325	29	NED	F:GGATGGAGTGAGATAATACC
			R:TGGATGAACCATGAATAGTG
TKY294	27	NED	R:F:GATCTATGTGCTAGCAAACAC
			R:CTAGTGTTTCAGATAGCCTC
TKY394	24	NED	F:GCATCATCGCCTTGAAGTTG
			R:CCTTTCTGGTTGGTATCCTG
*Sequences were altered (or redesigned) based on EquCab 2.0 reference sequence
