# Supplementary material for: Genetic diversity and population structure of three traditional horse breeds of Bhutan based on 29 DNA microsatellite markers
Source: PLoS One. 2018 Jun 27;13(6):e0199376. doi: 10.1371/journal.pone.0199376 (PMC6021118; doi:10.1371/journal.pone.0199376)
Supplement: S2 Table — (XLS) [file pone.0199376.s003.xls]

## Sheet: hair DNA protocol
				Multiplex PCR for Equine DNA genotyping
		Template DNA 2ul.				Primer conc. 50pmol/ul
	X Plex					Y Plex					Z Plex				(uL)
		1	50	100			1	50	100			1	50	100
	VHL20	0.1	5	10		HMS6	0.1	5	10		HTG10	0.08	4	8
		0.1	5	10			0.1	5	10			0.08	4	8
	HTG4	0.05	2.5	5		TKY28	0.1	5	10		ASB2	0.1	5	10
		0.05	2.5	5			0.1	5	10			0.1	5	10
	AHT4	0.04	2	4		ASB17	0.1	5	10		CA425	0.05	2.5	5
		0.04	2	4			0.1	5	10			0.05	2.5	5
	HMS3	0.15	7.5	15		ASB23	0.04	2	4		LEX33	0.16	8	16
		0.15	7.5	15			0.04	2	4			0.16	8	16
	HMS7	0.1	5	10		TKY321	0.15	7.5	15		10xBuf	1.5	75	150
		0.1	5	10			0.15	7.5	15		2mMdNTPs	2.5	125	250
	TKY19	0.1	5	10		AHT5	0.12	6	12		25mM MgCl2	1.5	75	150
		0.1	5	10			0.12	6	12		Mili-Q	6.62	331	662
	HMS2	0.15	7.5	15		10xBuf	1.5	75	150
		0.15	7.5	15		2mMdNTPs	2.5	125	250		AmpliTaq Gold	0.1	5	10
	10xBuf	1.5	75	150		25mM MgCl2	1.25	62.5	125
	2mMdNTPs	2.5	125	250		Mili-Q	6.23	311.5	623		95C 10min
	25mM MgCl2	1.5	75	150							↓
	Mili-Q	6.02	301	602							95C 30sec
											55C 30sec	35cycles
	AmpliTaq Gold	0.1	5	10		AmpliTaq Gold	0.3	15	30		72C 1min
											↓
	94C 10min					95C 10min					72C 10min
	↓					↓					↓
	94C 30sec					95C 30sec					hold at 4C
	55C 1min	33cycles				60C 30sec	35cycles
	72C 30sec					72C 1min
	↓					↓
	72C 10min					72C 10min
	↓					↓
	hold at 4C					hold at 4C

## Sheet: TKY protocol 
				Multiplex PCR for Equine DNA genotyping
		Template DNA 2ul.				Primer conc. 50pmol/ul
	tky-1 Plex					tky-2 Plex					tky-3 Plex				(uL)
		1	50	100			1	50	100			1	50	100
	TKY344	0.12	6	12		TKY312	0.06	3	6		TKY333	0.12	6	12
		0.12	6	12			0.06	3	6			0.12	6	12
	TKY279	0.12	6	12		TKY301	0.06	3	6		TKY341	0.06	3	6
		0.12	6	12			0.06	3	6			0.06	3	6
	TKY343	0.12	6	12		TKY337	0.06	3	6		TKY325	0.06	3	6
		0.12	6	12			0.06	3	6			0.06	3	6
	TKY287	0.12	6	12		TKY374	0.08	4	8		TKY294	0.1	5	10
		0.12	6	12			0.08	4	8			0.1	5	10
	10xBuf	1.5	75	150		TKY297	0.12	6	12		TKY394	0.1	5	10
	2mMdNTPs	2.5	125	250			0.12	6	12			0.1	5	10
	25mM MgCl2	1.5	75	150		10xBuf	1.5	75	150		10xBuf	1.5	75	150
	Mili-Q	6.44	322	644		2mMdNTPs	2.5	125	250		2mMdNTPs	2.5	125	250
						25mM MgCl2	1.5	75	150		25mM MgCl2	1.5	75	150
	AmpliTaq Gold	0.1	5	10		Mili-Q	6.64	332	664		Mili-Q	6.52	326	652
						AmpliTaq Gold	0.1	5	10		AmpliTaq Gold	0.1	5	10
	95C 10min					95C 10min					95C 10min
	↓					↓					↓
	95C 30sec					95C 30sec					95C 30sec
	55C 30sec	30cycles				55C 30sec	30cycles				55C 30sec	30cycles
	72C 1min					72C 1min					72C 1min
	↓					↓					↓
	72C 10min					72C 10min					72C 10min
	↓					↓					↓
	hold at 4C					hold at 4C					hold at 4C
