# Supplementary material for: Genetic diversity and population structure of three traditional horse breeds of Bhutan based on 29 DNA microsatellite markers
Source: PLoS One. 2018 Jun 27;13(6):e0199376. doi: 10.1371/journal.pone.0199376 (PMC6021118; doi:10.1371/journal.pone.0199376)
Supplement: S3 Table — (XLSX) [file pone.0199376.s004.xlsx]

## Sheet: Sheet1
	Overall population				Boeta				Sharta				Yuta
Locus	Na	Ho	He	F	Na	Ho	He	F	Na	Ho	He	F	Na	Ho	He	F
AHT4	9	0.923077	0.817308	-0.06	9	1.9	0.9	-0.13	7	0.9	0.8	-0.15	9	0.86	0.8	0
AHT5	7	0.769231	0.803994	-0.08	7	1.7	0.8	0.04	5	0.9	0.8	-0.18	7	0.91	0.8	-0.16
ASB17	16	0.961538	0.855769	-0.01	13	2.2	1	-0.12	9	0.7	0.8	0.04	14	0.81	0.9	0.02
ASB2	10	0.769231	0.806213	0.07	8	1.8	0.8	0.05	7	0.6	0.8	0.28	10	0.81	0.8	-0.04
ASB23	11	0.615385	0.789941	0.08	9	1.8	0.6	0.22	6	0.9	0.8	-0.05	10	0.91	0.8	-0.02
HMS3	8	0.807692	0.761834	-0.09	8	1.7	0.8	-0.06	6	0.8	0.7	-0.12	7	0.76	0.7	-0.13
HMS6	6	0.923077	0.788462	-0.02	6	1.7	0.9	-0.17	6	0.9	0.8	-0.16	6	0.71	0.8	0.13
HMS7	8	0.576923	0.676775	0.08	6	1.4	0.6	0.15	6	0.8	0.8	-0.02	8	0.57	0.7	0.05
HTG10	12	0.730769	0.798077	0	9	1.8	0.7	0.08	6	0.6	0.6	-0.16	11	0.86	0.8	-0.09
HTG4	6	0.346154	0.468935	0.08	6	1	0.4	0.26	6	0.8	0.8	-0.06	6	0.67	0.6	0
LEX33	9	0.769231	0.839497	0.03	8	1.9	0.8	0.08	9	0.9	0.8	-0.12	8	0.86	0.8	0.01
TKY287	12	0.807692	0.809911	0.09	11	2	0.8	0	9	0.9	0.9	0.02	8	0.67	0.7	0.16
TKY294	6	0.807692	0.683432	0.01	6	1.4	0.8	-0.18	5	0.8	0.8	-0.05	6	0.83	0.8	0.12
TKY301	8	0.961538	0.823225	-0.05	8	1.9	1	-0.17	8	0.9	0.8	-0.13	8	0.67	0.8	0.02
TKY312	12	0.653846	0.719675	0.09	11	1.6	0.7	0.09	9	0.7	0.8	0.09	9	0.71	0.7	0.04
TKY321	11	0.692308	0.808432	0.07	8	1.8	0.7	0.14	8	0.9	0.8	-0.07	11	0.71	0.8	0.07
TKY325	12	0.769231	0.847633	0.05	10	2.1	0.8	0.09	7	0.7	0.8	0.07	10	0.6	0.6	-0.04
TKY333	13	0.884615	0.85503	0.05	11	2.1	0.9	-0.03	6	0.8	0.8	-0.03	11	0.86	0.8	0.08
TKY341	8	0.807692	0.778846	0.09	7	1.7	0.8	-0.04	6	0.6	0.8	0.16	7	0.91	0.9	0.11
TKY343	14	0.692308	0.83284	0.06	14	2.1	0.7	0.17	6	0.9	0.7	-0.17	11	0.86	0.9	0
TKY344	10	0.730769	0.691568	-0.04	8	1.5	0.7	-0.06	7	0.8	0.7	-0.07	8	0.71	0.6	-0.09
TKY374	11	0.884615	0.849112	-0.01	10	2	0.9	-0.04	8	0.9	0.9	0.01	11	0.91	0.9	-0.02
TKY394	9	0.576923	0.732249	0.1	8	1.7	0.6	0.21	6	0.4	0.6	0.23	9	0.71	0.8	-0.04
VHL20	10	0.846154	0.852811	-0.04	9	2	0.9	0.01	7	0.9	0.8	-0.14	10	0.95	0.8	-0.07
Mean	9.7	0.777188	0.779611	0.02	8.5	0.8	0.8	0.01	6.9	0.8	0.8	-0.04	8.8	0.8	0.8	0.01
