# Supplementary material for: Genetic diversity and population structure of three traditional horse breeds of Bhutan based on 29 DNA microsatellite markers
Source: PLoS One. 2018 Jun 27;13(6):e0199376. doi: 10.1371/journal.pone.0199376 (PMC6021118; doi:10.1371/journal.pone.0199376)
Supplement: S4 Table — (XLSX) [file pone.0199376.s005.xlsx]

## Sheet: Sheet1
		Three Bhutanese Horse					Five Indian Horse
	Locus	Na	Ne	Ho	He	PIC	Na	Ne	Ho	He
1	AHT4	9	5.81395	0.88	0.828	0.8	12	8.389	0.808	0.883
2	AHT5	7	5.12528	0.866667	0.804889	0.78	16	5.812	0.511	0.83
3	ASB17	16	6.8514	0.866667	0.854044	0.84	9	3.333	0.625	0.701
4	ASB2	10	4.9867	0.746667	0.799467	0.79	16	8.905	0.678	0.881
5	ASB23	11	6.19152	0.773333	0.838489	0.78	14	4.229	0.691	0.765
6	CA425	10	4.28408	0.8	0.766578	0.72	11	5.792	0.74	0.829
7	HMS2	9	5.05845	0.8	0.802311	0.77	12	6.649	0.863	0.851
8	HMS3	8	3.71655	0.8	0.730933	0.67	14	6.96	0.681	0.858
9	HMS6	6	5.01784	0.813333	0.800711	0.78	6	3.679	0.681	0.729
10	HTG10	12	4.35203	0.773333	0.770222	0.76	20	9.373	0.84	0.895
11	HTG4	6	2.46332	0.546667	0.594044	0.57	8	3.208	0.333	0.69
12	LEX33	9	6.25	0.813333	0.84	0.82	18	6.184	0.826	0.84
13	TKY287	12	5.5638	0.746667	0.820267	0.79	16	6.722	0.735	0.853
14	TKY294	6	3.82003	0.733333	0.738222	0.72	15	5.9667	0.603	0.834
15	TKY301	8	5.76627	0.866667	0.826578	0.8	12	7.118	0.799	0.861
16	TKY312	12	3.95153	0.68	0.746933	0.69	15	6.1545	0.761	0.839
17	TKY321	11	5.58313	0.76	0.820889	0.79	14	7.074	0.829	0.86
18	TKY325	12	7.13832	0.813333	0.859911	0.85	15	10.27	0.936	0.904
19	TKY333	13	7.79626	0.826667	0.871733	0.82	23	10.49	0.867	0.907
20	TKY337	8	6.4433	0.853333	0.8448	0.82	12	6.181	0.641	0.84
21	TKY344	10	3.42883	0.733333	0.708356	0.67	10	3.706	0.555	0.732
22	TKY374	11	7.67394	0.88	0.869689	0.86	21	6.5212	0.582	0.848
23	TKY394	9	3.89139	0.666667	0.743022	0.67	15	7.505	0.723	0.869
24	VHL20	10	7.05772	0.893333	0.858311	0.84	12	8.578	0.889	0.885
	Mean	9.79167	5.34274	0.788889	0.797433	0.766667	14	6.61664	0.716542	0.832667
