# Supplementary material for: Genetic diversity and population structure of three traditional horse breeds of Bhutan based on 29 DNA microsatellite markers
Source: PLoS One. 2018 Jun 27;13(6):e0199376. doi: 10.1371/journal.pone.0199376 (PMC6021118; doi:10.1371/journal.pone.0199376)
Supplement: S5 Table — (XLSX) [file pone.0199376.s006.xlsx]

## Sheet: Yunagoni 
	Yunagoni					Boeta					Sharta					Yuta
Locus	Na	Ho	He	F		Na	Ho	He	F		Na	Ho	He	F		Na	Ho	He	F
AHT4	4	0.449	0.504	0.109		9	0.923077	0.817308	-0.13		7	0.93	0.81	-0.15		9	0.86	0.79	0
AHT5	5	0.667	0.599	–0.114		7	0.769231	0.803994	0.04		5	0.93	0.79	-0.18		7	0.91	0.8	-0.16
ASB17	5	0.603	0.647	0.069		13	0.961538	0.855769	-0.12		9	0.71	0.75	0.04		14	0.81	0.88	0.02
ASB2	3	0.641	0.663	0.034		8	0.769231	0.806213	0.05		7	0.57	0.8	0.28		10	0.81	0.8	-0.04
ASB23	4	0.141	0.135	–0.046		9	0.615385	0.789941	0.22		6	0.86	0.81	-0.05		10	0.91	0.81	-0.02
CA425	6	0.615	0.701	0.123		7	0.884615	0.768491	-0.15		7	0.86	0.75	-0.14		8	0.76	0.71	0.06
HMS2	4	0.603	0.614	0.018		9	0.884615	0.802515	-0.1		8	0.86	0.78	-0.1		7	0.67	0.79	0.11
HMS3	4	0.628	0.636	0.012		8	0.807692	0.761834	-0.06		6	0.79	0.7	-0.12		7	0.76	0.66	-0.13
HMS6	3	0.603	0.554	–0.087		6	0.923077	0.788462	-0.17		6	0.93	0.8	-0.16		6	0.71	0.8	0.13
HMS7	4	0.628	0.602	–0.044		6	0.576923	0.676775	0.15		6	0.79	0.77	-0.02		8	0.57	0.74	0.05
HTG10	6	0.321	0.368	0.13		9	0.730769	0.798077	0.08		6	0.64	0.55	-0.16		11	0.86	0.79	-0.09
HTG4	4	0.539	0.572	0.058		6	0.346154	0.468935	0.26		6	0.79	0.75	-0.06		6	0.67	0.62	0
LEX33	4	0.718	0.663	–0.083		8	0.769231	0.839497	0.08		9	0.93	0.83	-0.12		8	0.86	0.82	0.01
TKY19	3	0.359	0.432	0.168		7	0.769231	0.786982	0.02		7	0.93	0.81	-0.14		9	0.67	0.82	0.08
TKY279	5	0.654	0.635	–0.029		6	0.769231	0.714497	-0.08		6	0.71	0.71	0		8	0.91	0.77	-0.16
TKY287	4	0.744	0.75	0.008		11	0.807692	0.809911	0		9	0.86	0.88	0.02		8	0.67	0.72	0.16
TKY294	3	0.526	0.589	0.107		6	0.807692	0.683432	-0.18		5	0.79	0.75	-0.05		6	0.83	0.83	0.12
TKY301	6	0.667	0.694	0.039		8	0.961538	0.823225	-0.17		8	0.93	0.82	-0.13		8	0.67	0.76	0.02
TKY312	4	0.628	0.587	–0.071		11	0.653846	0.719675	0.09		9	0.71	0.79	0.09		9	0.71	0.65	0.04
TKY321	6	0.615	0.62	0.007		8	0.692308	0.808432	0.14		8	0.86	0.8	-0.07		11	0.71	0.79	0.07
TKY325	4	0.577	0.637	0.094		10	0.769231	0.847633	0.09		7	0.71	0.77	0.07		10	0.6	0.6	-0.04
TKY333	4	0.718	0.743	0.034		11	0.884615	0.85503	-0.03		6	0.79	0.77	-0.03		11	0.86	0.83	0.08
TKY337	4	0.449	0.419	–0.071		8	0.923077	0.844675	-0.09		6	0.71	0.83	0.14		8	0.95	0.82	-0.03
TKY341	4	0.628	0.605	–0.039		7	0.807692	0.778846	-0.04		6	0.64	0.76	0.16		7	0.91	0.86	0.11
TKY343	5	0.718	0.715	–0.004		14	0.692308	0.83284	0.17		6	0.86	0.73	-0.17		11	0.86	0.88	0
TKY344	3	0.615	0.658	0.065		8	0.730769	0.691568	-0.06		7	0.79	0.73	-0.07		8	0.71	0.64	-0.09
TKY374	6	0.654	0.666	0.018		10	0.884615	0.849112	-0.04		8	0.86	0.87	0.01		11	0.91	0.85	-0.02
TKY394	4	0.654	0.683	0.043		8	0.576923	0.732249	0.21		6	0.43	0.55	0.23		9	0.71	0.75	-0.04
VHL20	5	0.718	0.71	–0.012		9	0.846154	0.852811	0.01		7	0.93	0.82	-0.14		10	0.95	0.84	-0.07
Mean	4.34483	0.588966	0.600034	0.0631111		8.51724	0.777188	0.779611	0.00655172		6.86207	0.796552	0.768276	-0.0351724		8.7931	0.785862	0.773103	0.00586207
