# Supplementary material for: Genetic diversity and population structure of three traditional horse breeds of Bhutan based on 29 DNA microsatellite markers
Source: PLoS One. 2018 Jun 27;13(6):e0199376. doi: 10.1371/journal.pone.0199376 (PMC6021118; doi:10.1371/journal.pone.0199376)
Supplement: S6 Table — (XLSX) [file pone.0199376.s007.xlsx]

## Sheet: Sheet1
	Kiso Horse (N=125)				Boeta (N=26)				Sharta (N=14)				Yuta (N=35)
Loci	Na	Ho	He	FIS	Na	Ho	He	FIS	Na	Ho	He	FIS	Na	Ho	He	FIS
AHT4	6	0.712	0.658	–0.082	9	0.923077	0.817308	-0.13	7	0.93	0.81	-0.15	9	0.86	0.79	0
AHT5	6	0.664	0.629	–0.056	7	0.769231	0.803994	0.04	5	0.93	0.79	-0.18	7	0.91	0.8	-0.16
ASB17	6	0.392	0.429	0.086	13	0.961538	0.855769	-0.12	9	0.71	0.75	0.04	14	0.81	0.88	0.02
ASB2	8	0.712	0.699	–0.018	8	0.769231	0.806213	0.05	7	0.57	0.8	0.28	10	0.81	0.8	-0.04
ASB23	6	0.576	0.577	0.001	9	0.615385	0.789941	0.22	6	0.86	0.81	-0.05	10	0.91	0.81	-0.02
CA425	7	0.8	0.805	0.007	7	0.884615	0.768491	-0.15	7	0.86	0.75	-0.14	8	0.76	0.71	0.06
HMS3	6	0.8	0.77	–0.039	8	0.807692	0.761834	-0.06	6	0.79	0.7	-0.12	7	0.76	0.66	-0.13
HMS6	6	0.824	0.755	–0.092	6	0.923077	0.788462	-0.17	6	0.93	0.8	-0.16	6	0.71	0.8	0.13
HMS7	6	0.696	0.647	–0.077	6	0.576923	0.676775	0.15	6	0.79	0.77	-0.02	8	0.57	0.74	0.05
HTG10	7	0.776	0.745	–0.041	9	0.730769	0.798077	0.08	6	0.64	0.55	-0.16	11	0.86	0.79	-0.09
HTG4	4	0.536	0.51	–0.051	6	0.346154	0.468935	0.26	6	0.79	0.75	-0.06	6	0.67	0.62	0
LEX33	6	0.752	0.699	–0.076	8	0.769231	0.839497	0.08	9	0.93	0.83	-0.12	8	0.86	0.82	0.01
TKY19	7	0.776	0.81	0.042	7	0.769231	0.786982	0.02	7	0.93	0.81	-0.14	9	0.67	0.82	0.08
TKY279	6	0.696	0.655	–0.062	6	0.769231	0.714497	-0.08	6	0.71	0.71	0	8	0.91	0.77	-0.16
TKY287	7	0.76	0.761	0.001	11	0.807692	0.809911	0	9	0.86	0.88	0.02	8	0.67	0.72	0.16
TKY294	4	0.456	0.44	–0.036	6	0.807692	0.683432	-0.18	5	0.79	0.75	-0.05	6	0.83	0.83	0.12
TKY301	6	0.696	0.689	–0.011	8	0.961538	0.823225	-0.17	8	0.93	0.82	-0.13	8	0.67	0.76	0.02
TKY312	5	0.52	0.687	0.244	11	0.653846	0.719675	0.09	9	0.71	0.79	0.09	9	0.71	0.65	0.04
TKY321	5	0.632	0.615	–0.029	8	0.692308	0.808432	0.14	8	0.86	0.8	-0.07	11	0.71	0.79	0.07
TKY325	9	0.768	0.713	–0.077	10	0.769231	0.847633	0.09	7	0.71	0.77	0.07	10	0.6	0.6	-0.04
TKY333	5	0.288	0.299	0.038	11	0.884615	0.85503	-0.03	6	0.79	0.77	-0.03	11	0.86	0.83	0.08
TKY337	5	0.704	0.678	–0.039	8	0.923077	0.844675	-0.09	6	0.71	0.83	0.14	8	0.95	0.82	-0.03
TKY341	7	0.592	0.631	0.062	7	0.807692	0.778846	-0.04	6	0.64	0.76	0.16	7	0.91	0.86	0.11
TKY343	9	0.824	0.796	–0.035	14	0.692308	0.83284	0.17	6	0.86	0.73	-0.17	11	0.86	0.88	0
TKY344	5	0.344	0.317	–0.087	8	0.730769	0.691568	-0.06	7	0.79	0.73	-0.07	8	0.71	0.64	-0.09
TKY374	7	0.776	0.743	–0.044	10	0.884615	0.849112	-0.04	8	0.86	0.87	0.01	11	0.91	0.85	-0.02
TKY394	9	0.824	0.758	–0.087	8	0.576923	0.732249	0.21	6	0.43	0.55	0.23	9	0.71	0.75	-0.04
VHL20	6	0.72	0.756	0.048	9	0.846154	0.852811	0.01	7	0.93	0.82	-0.14	10	0.95	0.84	-0.07
Mean	6.28571	0.664857	0.652536	0.0587778	8.5	0.773352	0.778793	0.0103571	6.82143	0.794286	0.767857	-0.0328571	8.85714	0.79	0.7725	0.00214286
