# Supplementary material for: Genetic diversity and population structure of three traditional horse breeds of Bhutan based on 29 DNA microsatellite markers
Source: PLoS One. 2018 Jun 27;13(6):e0199376. doi: 10.1371/journal.pone.0199376 (PMC6021118; doi:10.1371/journal.pone.0199376)
Supplement: S7 Table — (XLSX) [file pone.0199376.s008.xlsx]

## Sheet: Sheet1
	Halla			Boeta				Sharta				Yuta
Loci	Na	Ho	He	Na	Ho	He	F	Na	Ho	He	F	Na	Ho	He	F
AHT4	11	0.843	0.835	9	0.923077	0.817308	-0.13	7	0.93	0.81	-0.15	9	0.86	0.79	0
AHT5	10	0.81	0.808	7	0.769231	0.803994	0.04	5	0.93	0.79	-0.18	7	0.91	0.8	-0.16
ASB17	17	0.79	0.77	13	0.961538	0.855769	-0.12	9	0.71	0.75	0.04	14	0.81	0.88	0.02
ASB2	13	0.857	0.843	8	0.769231	0.806213	0.05	7	0.57	0.8	0.28	10	0.81	0.8	-0.04
ASB23	13	0.802	0.814	9	0.615385	0.789941	0.22	6	0.86	0.81	-0.05	10	0.91	0.81	-0.02
CA425	11	0.623	0.623	7	0.884615	0.768491	-0.15	7	0.86	0.75	-0.14	8	0.76	0.71	0.06
HMS2	11	0.76	0.748	9	0.884615	0.802515	-0.1	8	0.86	0.78	-0.1	7	0.67	0.79	0.11
HMS3	8	0.746	0.789	8	0.807692	0.761834	-0.06	6	0.79	0.7	-0.12	7	0.76	0.66	-0.13
HMS6	7	0.743	0.736	6	0.923077	0.788462	-0.17	6	0.93	0.8	-0.16	6	0.71	0.8	0.13
HMS7	8	0.748	0.765	6	0.576923	0.676775	0.15	6	0.79	0.77	-0.02	8	0.57	0.74	0.05
HTG10	13	0.843	0.843	9	0.730769	0.798077	0.08	6	0.64	0.55	-0.16	11	0.86	0.79	-0.09
HTG4	7	0.625	0.619	6	0.346154	0.468935	0.26	6	0.79	0.75	-0.06	6	0.67	0.62	0
VHL20	9	0.815	0.803	9	0.846154	0.852811	0.01	7	0.93	0.82	-0.14	10	0.95	0.84	-0.07
Mean	10.6154	0.769615	0.768923	8.15385	0.772189	0.768548	0.00615385	6.61538	0.814615	0.76	-0.0738462	8.69231	0.788462	0.771538	-0.0107692

## Sheet: Sheet2
	Na	Ho	He
AHT4	11	0.843	0.835
AHT5	10	0.81	0.808
ASB17	17	0.79	0.77
ASB2	13	0.857	0.843
ASB23	13	0.802	0.814
CA425	11	0.623	0.623
HMS2	11	0.76	0.748
HMS3	8	0.746	0.789
HMS6	7	0.743	0.736
HMS7	8	0.748	0.765
HTG10	13	0.843	0.843
HTG4	7	0.625	0.619
Mean	10.41	0.749	0.76
VHL20	9	0.815	0.803
