# Supplementary material for: Genetic diversity and population structure of three traditional horse breeds of Bhutan based on 29 DNA microsatellite markers
Source: PLoS One. 2018 Jun 27;13(6):e0199376. doi: 10.1371/journal.pone.0199376 (PMC6021118; doi:10.1371/journal.pone.0199376)
Supplement: S1 Text — (TXT) [file pone.0199376.s009.txt]

Protocol for extraction of DNA from Horse hair samples


I. Preparation of Lysis Buffer 

Tween 20 		2.5 mL 
25mM MgCl2		50 mL 
10?PCR buffer 		50 mL 
Sterilized water 	397.5 mL (Total volume 500 mL) 
Store at 4?


II. Preparation of Extraction Buffer 

Prepare the following solution before use. 
			1 sample	10 samples	20 samples	50 samples	100 samples
Lysis buffer		200uL		2mL		4mL		10mL		20mL
Proteinase K 20 mg/mL	1.25uL		12.5uL		25uL		62.5uL		125uL


III. Extraction Procedure 
1. Cut 6 hair follicles (about 1cm) and transfer into an appropriate tube (Test tube, 1.5mL microtube/ 200 ?L tube). 
2. Add 200?L of Extraction Buffer to the tube and tap the tube to ensure that the hair follicles soak into the extraction buffer. 
3. Incubate at 60? (hot air oven)for 1 hour.
4. Transfer the incubated solution to another 200?L tube (or microplate) excluding the hair follicles.
5. Using a thermal cycler, heat the solution at 97? for 1 hour. 
6. Transfer the solution to the appropriate tube (ex. 1.5mL screw cap tube) and store at 4? before use. 
7. Use 2?L of this crude DNA solution for a PCR reaction. 

* Adapted from Kakoi et al and Tozaki et al 
