# Supplementary material for: Genetic diversity and population structure of three traditional horse breeds of Bhutan based on 29 DNA microsatellite markers
Source: PLoS One. 2018 Jun 27;13(6):e0199376. doi: 10.1371/journal.pone.0199376 (PMC6021118; doi:10.1371/journal.pone.0199376)
Supplement: S2 Text — (TXT) [file pone.0199376.s010.txt]

Genepop  version 4.2: Hardy-Weinberg test

File: 142608 (Title line:"Breed data")

Number of populations detected:    3
Number of loci detected:           29


Estimation of exact P-Values by the Markov chain method. 
---------------------------------------------
Markov chain parameters for all tests:
Dememorization:              1000
Batches:                     100
Iterations per batch:        1000
Hardy Weinberg: Probability test
        ************************


==========================================
     Results by locus
==========================================


Locus "VHL20"
-----------------------------------------
                             Fis estimates
                            ---------------
POP         P-val   S.E.    W&C     R&H     Steps 
----------- ------- ------- ------- ------- ------
Boeta       0.6124  0.0158   0.0317  0.0206  10881 switches
Sharta      0.9199  0.0056  -0.1010 -0.0852  10610 switches
Yuta        0.7176  0.0151  -0.0548 -0.0267  10633 switches

All (Fisher's method):
 Chi2:    1.8114
 Df   :    6.0000
 Prob :    0.9362

Locus "HTG4"
-----------------------------------------
                             Fis estimates
                            ---------------
POP         P-val   S.E.    W&C     R&H     Steps 
----------- ------- ------- ------- ------- ------
Boeta       0.0144  0.0032   0.3216  0.1501   4436 switches
Sharta      0.6423  0.0113  -0.0178  0.0038  12324 switches
Yuta        0.2629  0.0140   0.0111 -0.0119  12438 switches

All (Fisher's method):
 Chi2:    12.0326
 Df   :    6.0000
 Prob :    0.0612

Locus "AHT4"
-----------------------------------------
                             Fis estimates
                            ---------------
POP         P-val   S.E.    W&C     R&H     Steps 
----------- ------- ------- ------- ------- ------
Boeta       0.5765  0.0180  -0.1018 -0.0058   8235 switches
Sharta      0.9550  0.0035  -0.1082 -0.0913  10029 switches
Yuta        0.1462  0.0140   0.0184  0.0706  13696 switches

All (Fisher's method):
 Chi2:    5.0399
 Df   :    6.0000
 Prob :    0.5387

Locus "HMS7"
-----------------------------------------
                             Fis estimates
                            ---------------
POP         P-val   S.E.    W&C     R&H     Steps 
----------- ------- ------- ------- ------- ------
Boeta       0.0322  0.0035   0.1981  0.0498  11506 switches
Sharta      0.3984  0.0103   0.0205 -0.0446  12906 switches
Yuta        0.7607  0.0166   0.0654  0.0122   8823 switches

All (Fisher's method):
 Chi2:    9.2583
 Df   :    6.0000
 Prob :    0.1596

Locus "CA425"
-----------------------------------------
                             Fis estimates
                            ---------------
POP         P-val   S.E.    W&C     R&H     Steps 
----------- ------- ------- ------- ------- ------
Boeta       0.2953  0.0142  -0.1282 -0.0893  11141 switches
Sharta      0.1475  0.0133  -0.1025 -0.0269   6158 switches
Yuta        0.3678  0.0164   0.0721  0.0285  10781 switches

All (Fisher's method):
 Chi2:    8.2679
 Df   :    6.0000
 Prob :    0.2191

Locus "HTG10"
-----------------------------------------
                             Fis estimates
                            ---------------
POP         P-val   S.E.    W&C     R&H     Steps 
----------- ------- ------- ------- ------- ------
Boeta       0.0996  0.0125   0.1102  0.0748   6452 switches
Sharta      0.9020  0.0106  -0.1250 -0.0538   4377 switches
Yuta        0.4858  0.0274  -0.0748 -0.0505   5263 switches

All (Fisher's method):
 Chi2:    6.2627
 Df   :    6.0000
 Prob :    0.3944

Locus "AHT5"
-----------------------------------------
                             Fis estimates
                            ---------------
POP         P-val   S.E.    W&C     R&H     Steps 
----------- ------- ------- ------- ------- ------
Boeta       0.4588  0.0115   0.0788  0.0233  15642 switches
Sharta      0.7948  0.0053  -0.1419 -0.1346  26568 switches
Yuta        0.5968  0.0123  -0.1411 -0.0955  16920 switches

All (Fisher's method):
 Chi2:    3.0500
 Df   :    6.0000
 Prob :    0.8026

Locus "HMS3"
-----------------------------------------
                             Fis estimates
                            ---------------
POP         P-val   S.E.    W&C     R&H     Steps 
----------- ------- ------- ------- ------- ------
Boeta       0.3434  0.0171  -0.0758 -0.0509   8591 switches
Sharta      0.3570  0.0123  -0.0833 -0.0460   9063 switches
Yuta        0.2288  0.0148  -0.1148 -0.0337  11183 switches

All (Fisher's method):
 Chi2:    7.1482
 Df   :    6.0000
 Prob :    0.3074

Locus "TKY19"
-----------------------------------------
                             Fis estimates
                            ---------------
POP         P-val   S.E.    W&C     R&H     Steps 
----------- ------- ------- ------- ------- ------
Boeta       0.3814  0.0137  -0.0000  0.0100  12640 switches
Sharta      0.1700  0.0126  -0.1046 -0.0481  10281 switches
Yuta        0.4785  0.0185   0.0902  0.0455  11545 switches

All (Fisher's method):
 Chi2:    6.9459
 Df   :    6.0000
 Prob :    0.3259

Locus "TKY321"
-----------------------------------------
                             Fis estimates
                            ---------------
POP         P-val   S.E.    W&C     R&H     Steps 
----------- ------- ------- ------- ------- ------
Boeta       0.0554  0.0066   0.1758  0.1395   9982 switches
Sharta      0.4559  0.0198  -0.0331 -0.0027   5676 switches
Yuta        0.6416  0.0235   0.0797  0.0418   6344 switches

All (Fisher's method):
 Chi2:    8.2443
 Df   :    6.0000
 Prob :    0.2207

Locus "ASB17"
-----------------------------------------
                             Fis estimates
                            ---------------
POP         P-val   S.E.    W&C     R&H     Steps 
----------- ------- ------- ------- ------- ------
Boeta       0.3384  0.0296  -0.1109 -0.0511   2933 switches
Sharta      0.6841  0.0245   0.0813  0.0817   2840 switches
Yuta        0.0247  0.0087   0.0345  0.1221   4242 switches

All (Fisher's method):
 Chi2:    10.3260
 Df   :    6.0000
 Prob :    0.1116

Locus "ASB23"
-----------------------------------------
                             Fis estimates
                            ---------------
POP         P-val   S.E.    W&C     R&H     Steps 
----------- ------- ------- ------- ------- ------
Boeta       0.0033  0.0016   0.2547  0.1135   6691 switches
Sharta      0.2176  0.0089  -0.0163  0.0978  17564 switches
Yuta        0.8720  0.0116  -0.0034 -0.0128   8808 switches

All (Fisher's method):
 Chi2:    14.7212
 Df   :    6.0000
 Prob :    0.0225

Locus "HMS6"
-----------------------------------------
                             Fis estimates
                            ---------------
POP         P-val   S.E.    W&C     R&H     Steps 
----------- ------- ------- ------- ------- ------
Boeta       0.4268  0.0102  -0.1500 -0.1353  24726 switches
Sharta      1.0000  0.0000  -0.1267 -0.1099  15506 switches
Yuta        0.0060  0.0015   0.1397  0.1737  27811 switches

All (Fisher's method):
 Chi2:    11.9314
 Df   :    6.0000
 Prob :    0.0635

Locus "LEX33"
-----------------------------------------
                             Fis estimates
                            ---------------
POP         P-val   S.E.    W&C     R&H     Steps 
----------- ------- ------- ------- ------- ------
Boeta       0.3963  0.0144   0.1171  0.0719  13788 switches
Sharta      1.0000  0.0000  -0.0799 -0.0481   4411 switches
Yuta        0.3128  0.0144   0.0281 -0.0224  15633 switches

All (Fisher's method):
 Chi2:    4.1757
 Df   :    6.0000
 Prob :    0.6529

Locus "ASB2"
-----------------------------------------
                             Fis estimates
                            ---------------
POP         P-val   S.E.    W&C     R&H     Steps 
----------- ------- ------- ------- ------- ------
Boeta       0.1044  0.0088   0.0816  0.1565  10254 switches
Sharta      0.0145  0.0036   0.3180  0.1827   8623 switches
Yuta        0.3737  0.0231  -0.0220 -0.0417   5154 switches

All (Fisher's method):
 Chi2:    14.9558
 Df   :    6.0000
 Prob :    0.0206

Locus "HMS2"
-----------------------------------------
                             Fis estimates
                            ---------------
POP         P-val   S.E.    W&C     R&H     Steps 
----------- ------- ------- ------- ------- ------
Boeta       0.8729  0.0106  -0.0787 -0.0434   6559 switches
Sharta      0.8510  0.0132  -0.0648 -0.0505   4743 switches
Yuta        0.4785  0.0125   0.1246  0.0993  20588 switches

All (Fisher's method):
 Chi2:    2.0690
 Df   :    6.0000
 Prob :    0.9132

Locus "TKY344"
-----------------------------------------
                             Fis estimates
                            ---------------
POP         P-val   S.E.    W&C     R&H     Steps 
----------- ------- ------- ------- ------- ------
Boeta       0.6164  0.0210  -0.0141 -0.0278   5347 switches
Sharta      0.3666  0.0179  -0.0362 -0.0481   6235 switches
Yuta        0.8753  0.0144  -0.0739 -0.0288   4827 switches

All (Fisher's method):
 Chi2:    3.2414
 Df   :    6.0000
 Prob :    0.7780

Locus "TKY279"
-----------------------------------------
                             Fis estimates
                            ---------------
POP         P-val   S.E.    W&C     R&H     Steps 
----------- ------- ------- ------- ------- ------
Boeta       0.6922  0.0107  -0.0364 -0.0565  16215 switches
Sharta      0.4132  0.0137   0.0370  0.0187   8677 switches
Yuta        0.4569  0.0160  -0.1467 -0.1050  16232 switches

All (Fisher's method):
 Chi2:    4.0700
 Df   :    6.0000
 Prob :    0.6672

Locus "TKY343"
-----------------------------------------
                             Fis estimates
                            ---------------
POP         P-val   S.E.    W&C     R&H     Steps 
----------- ------- ------- ------- ------- ------
Boeta       0.0003  0.0003   0.1513  0.0385   1825 switches
Sharta      0.8649  0.0071  -0.1345 -0.1000  10618 switches
Yuta        0.1506  0.0139   0.0172 -0.0070  11355 switches

All (Fisher's method):
 Chi2:    20.1704
 Df   :    6.0000
 Prob :    0.0026

Locus "TKY287"
-----------------------------------------
                             Fis estimates
                            ---------------
POP         P-val   S.E.    W&C     R&H     Steps 
----------- ------- ------- ------- ------- ------
Boeta       0.5398  0.0290   0.0313 -0.0103   3871 switches
Sharta      0.1052  0.0117   0.0602  0.0817   6657 switches
Yuta        0.1209  0.0108   0.1738  0.1395  13150 switches

All (Fisher's method):
 Chi2:    9.9612
 Df   :    6.0000
 Prob :    0.1263

Locus "TKY312"
-----------------------------------------
                             Fis estimates
                            ---------------
POP         P-val   S.E.    W&C     R&H     Steps 
----------- ------- ------- ------- ------- ------
Boeta       0.2017  0.0267   0.0872  0.0072   2123 switches
Sharta      0.4175  0.0243   0.1304  0.0312   3477 switches
Yuta        0.0243  0.0070   0.0506  0.0854   5383 switches

All (Fisher's method):
 Chi2:    12.3847
 Df   :    6.0000
 Prob :    0.0539

Locus "TKY301"
-----------------------------------------
                             Fis estimates
                            ---------------
POP         P-val   S.E.    W&C     R&H     Steps 
----------- ------- ------- ------- ------- ------
Boeta       0.3484  0.0156  -0.1497 -0.0926  12019 switches
Sharta      0.6889  0.0160  -0.0974 -0.0357   6137 switches
Yuta        0.4034  0.0168   0.0377  0.0410  13370 switches

All (Fisher's method):
 Chi2:    4.6694
 Df   :    6.0000
 Prob :    0.5869

Locus "TKY337"
-----------------------------------------
                             Fis estimates
                            ---------------
POP         P-val   S.E.    W&C     R&H     Steps 
----------- ------- ------- ------- ------- ------
Boeta       0.9811  0.0025  -0.0708 -0.0521  14688 switches
Sharta      0.2077  0.0083   0.1720  0.2185  19260 switches
Yuta        0.1965  0.0130  -0.0159 -0.0223  16826 switches

All (Fisher's method):
 Chi2:    6.4363
 Df   :    6.0000
 Prob :    0.3761

Locus "TKY374"
-----------------------------------------
                             Fis estimates
                            ---------------
POP         P-val   S.E.    W&C     R&H     Steps 
----------- ------- ------- ------- ------- ------
Boeta       0.7683  0.0174  -0.0125  0.0320   6998 switches
Sharta      0.7122  0.0133   0.0459  0.0484   9212 switches
Yuta        0.5195  0.0221  -0.0067 -0.0262   9216 switches

All (Fisher's method):
 Chi2:    2.5160
 Df   :    6.0000
 Prob :    0.8667

Locus "TKY333"
-----------------------------------------
                             Fis estimates
                            ---------------
POP         P-val   S.E.    W&C     R&H     Steps 
----------- ------- ------- ------- ------- ------
Boeta       0.8625  0.0151  -0.0076 -0.0109   5694 switches
Sharta      0.4326  0.0123   0.0104  0.0101  13481 switches
Yuta        0.0523  0.0090   0.0963  0.0988   8553 switches

All (Fisher's method):
 Chi2:    7.8743
 Df   :    6.0000
 Prob :    0.2475

Locus "TKY341"
-----------------------------------------
                             Fis estimates
                            ---------------
POP         P-val   S.E.    W&C     R&H     Steps 
----------- ------- ------- ------- ------- ------
Boeta       0.7450  0.0111  -0.0042  0.0279  12768 switches
Sharta      0.3977  0.0109   0.1931  0.1364  12078 switches
Yuta        0.1953  0.0101   0.1233  0.1150  21060 switches

All (Fisher's method):
 Chi2:    5.6995
 Df   :    6.0000
 Prob :    0.4577

Locus "TKY325"
-----------------------------------------
                             Fis estimates
                            ---------------
POP         P-val   S.E.    W&C     R&H     Steps 
----------- ------- ------- ------- ------- ------
Boeta       0.2663  0.0159   0.1231  0.0507   7070 switches
Sharta      0.5464  0.0138   0.1034  0.0508   6694 switches
Yuta        0.5096  0.0199  -0.0258 -0.0142   9936 switches

All (Fisher's method):
 Chi2:    5.2038
 Df   :    6.0000
 Prob :    0.5179

Locus "TKY294"
-----------------------------------------
                             Fis estimates
                            ---------------
POP         P-val   S.E.    W&C     R&H     Steps 
----------- ------- ------- ------- ------- ------
Boeta       0.9789  0.0028  -0.1415 -0.0836  12542 switches
Sharta      0.6144  0.0083  -0.0142  0.0212  18835 switches
Yuta        0.3105  0.0107   0.1364  0.0638  23010 switches

All (Fisher's method):
 Chi2:    3.3559
 Df   :    6.0000
 Prob :    0.7630

Locus "TKY394"
-----------------------------------------
                             Fis estimates
                            ---------------
POP         P-val   S.E.    W&C     R&H     Steps 
----------- ------- ------- ------- ------- ------
Boeta       0.0581  0.0124   0.2355  0.0972   6655 switches
Sharta      0.2168  0.0168   0.2607  0.2808   4335 switches
Yuta        0.5561  0.0212  -0.0271 -0.0334  11606 switches

All (Fisher's method):
 Chi2:    9.9231
 Df   :    6.0000
 Prob :    0.1279

==========================================
     Results by population
==========================================


 Pop : Boeta
-----------------------------------------
                             Fis estimates
                            ---------------
locus       P-val   S.E.    W&C     R&H     Steps 
----------- ------- ------- ------- ------- ------
VHL20       0.6124  0.0158   0.0317  0.0206  10881 switches
HTG4        0.0144  0.0032   0.3216  0.1501   4436 switches
AHT4        0.5765  0.0180  -0.1018 -0.0058   8235 switches
HMS7        0.0322  0.0035   0.1981  0.0498  11506 switches
CA425       0.2953  0.0142  -0.1282 -0.0893  11141 switches
HTG10       0.0996  0.0125   0.1102  0.0748   6452 switches
AHT5        0.4588  0.0115   0.0788  0.0233  15642 switches
HMS3        0.3434  0.0171  -0.0758 -0.0509   8591 switches
TKY19       0.3814  0.0137  -0.0000  0.0100  12640 switches
TKY321      0.0554  0.0066   0.1758  0.1395   9982 switches
ASB17       0.3384  0.0296  -0.1109 -0.0511   2933 switches
ASB23       0.0033  0.0016   0.2547  0.1135   6691 switches
HMS6        0.4268  0.0102  -0.1500 -0.1353  24726 switches
LEX33       0.3963  0.0144   0.1171  0.0719  13788 switches
ASB2        0.1044  0.0088   0.0816  0.1565  10254 switches
HMS2        0.8729  0.0106  -0.0787 -0.0434   6559 switches
TKY344      0.6164  0.0210  -0.0141 -0.0278   5347 switches
TKY279      0.6922  0.0107  -0.0364 -0.0565  16215 switches
TKY343      0.0003  0.0003   0.1513  0.0385   1825 switches
TKY287      0.5398  0.0290   0.0313 -0.0103   3871 switches
TKY312      0.2017  0.0267   0.0872  0.0072   2123 switches
TKY301      0.3484  0.0156  -0.1497 -0.0926  12019 switches
TKY337      0.9811  0.0025  -0.0708 -0.0521  14688 switches
TKY374      0.7683  0.0174  -0.0125  0.0320   6998 switches
TKY333      0.8625  0.0151  -0.0076 -0.0109   5694 switches
TKY341      0.7450  0.0111  -0.0042  0.0279  12768 switches
TKY325      0.2663  0.0159   0.1231  0.0507   7070 switches
TKY294      0.9789  0.0028  -0.1415 -0.0836  12542 switches
TKY394      0.0581  0.0124   0.2355  0.0972   6655 switches

All (Fisher's method):
 Chi2 :    91.9725
 Df   :    58.0000
 Prob :    0.0030

 Pop : Sharta
-----------------------------------------
                             Fis estimates
                            ---------------
locus       P-val   S.E.    W&C     R&H     Steps 
----------- ------- ------- ------- ------- ------
VHL20       0.9199  0.0056  -0.1010 -0.0852  10610 switches
HTG4        0.6423  0.0113  -0.0178  0.0038  12324 switches
AHT4        0.9550  0.0035  -0.1082 -0.0913  10029 switches
HMS7        0.3984  0.0103   0.0205 -0.0446  12906 switches
CA425       0.1475  0.0133  -0.1025 -0.0269   6158 switches
HTG10       0.9020  0.0106  -0.1250 -0.0538   4377 switches
AHT5        0.7948  0.0053  -0.1419 -0.1346  26568 switches
HMS3        0.3570  0.0123  -0.0833 -0.0460   9063 switches
TKY19       0.1700  0.0126  -0.1046 -0.0481  10281 switches
TKY321      0.4559  0.0198  -0.0331 -0.0027   5676 switches
ASB17       0.6841  0.0245   0.0813  0.0817   2840 switches
ASB23       0.2176  0.0089  -0.0163  0.0978  17564 switches
HMS6        1.0000  0.0000  -0.1267 -0.1099  15506 switches
LEX33       1.0000  0.0000  -0.0799 -0.0481   4411 switches
ASB2        0.0145  0.0036   0.3180  0.1827   8623 switches
HMS2        0.8510  0.0132  -0.0648 -0.0505   4743 switches
TKY344      0.3666  0.0179  -0.0362 -0.0481   6235 switches
TKY279      0.4132  0.0137   0.0370  0.0187   8677 switches
TKY343      0.8649  0.0071  -0.1345 -0.1000  10618 switches
TKY287      0.1052  0.0117   0.0602  0.0817   6657 switches
TKY312      0.4175  0.0243   0.1304  0.0312   3477 switches
TKY301      0.6889  0.0160  -0.0974 -0.0357   6137 switches
TKY337      0.2077  0.0083   0.1720  0.2185  19260 switches
TKY374      0.7122  0.0133   0.0459  0.0484   9212 switches
TKY333      0.4326  0.0123   0.0104  0.0101  13481 switches
TKY341      0.3977  0.0109   0.1931  0.1364  12078 switches
TKY325      0.5464  0.0138   0.1034  0.0508   6694 switches
TKY294      0.6144  0.0083  -0.0142  0.0212  18835 switches
TKY394      0.2168  0.0168   0.2607  0.2808   4335 switches

All (Fisher's method):
 Chi2 :    50.8971
 Df   :    58.0000
 Prob :    0.7343

 Pop : Yuta
-----------------------------------------
                             Fis estimates
                            ---------------
locus       P-val   S.E.    W&C     R&H     Steps 
----------- ------- ------- ------- ------- ------
VHL20       0.7176  0.0151  -0.0548 -0.0267  10633 switches
HTG4        0.2629  0.0140   0.0111 -0.0119  12438 switches
AHT4        0.1462  0.0140   0.0184  0.0706  13696 switches
HMS7        0.7607  0.0166   0.0654  0.0122   8823 switches
CA425       0.3678  0.0164   0.0721  0.0285  10781 switches
HTG10       0.4858  0.0274  -0.0748 -0.0505   5263 switches
AHT5        0.5968  0.0123  -0.1411 -0.0955  16920 switches
HMS3        0.2288  0.0148  -0.1148 -0.0337  11183 switches
TKY19       0.4785  0.0185   0.0902  0.0455  11545 switches
TKY321      0.6416  0.0235   0.0797  0.0418   6344 switches
ASB17       0.0247  0.0087   0.0345  0.1221   4242 switches
ASB23       0.8720  0.0116  -0.0034 -0.0128   8808 switches
HMS6        0.0060  0.0015   0.1397  0.1737  27811 switches
LEX33       0.3128  0.0144   0.0281 -0.0224  15633 switches
ASB2        0.3737  0.0231  -0.0220 -0.0417   5154 switches
HMS2        0.4785  0.0125   0.1246  0.0993  20588 switches
TKY344      0.8753  0.0144  -0.0739 -0.0288   4827 switches
TKY279      0.4569  0.0160  -0.1467 -0.1050  16232 switches
TKY343      0.1506  0.0139   0.0172 -0.0070  11355 switches
TKY287      0.1209  0.0108   0.1738  0.1395  13150 switches
TKY312      0.0243  0.0070   0.0506  0.0854   5383 switches
TKY301      0.4034  0.0168   0.0377  0.0410  13370 switches
TKY337      0.1965  0.0130  -0.0159 -0.0223  16826 switches
TKY374      0.5195  0.0221  -0.0067 -0.0262   9216 switches
TKY333      0.0523  0.0090   0.0963  0.0988   8553 switches
TKY341      0.1953  0.0101   0.1233  0.1150  21060 switches
TKY325      0.5096  0.0199  -0.0258 -0.0142   9936 switches
TKY294      0.3105  0.0107   0.1364  0.0638  23010 switches
TKY394      0.5561  0.0212  -0.0271 -0.0334  11606 switches

All (Fisher's method):
 Chi2 :    78.8764
 Df   :    58.0000
 Prob :    0.0355
==========================================
 All locus, all populations 
==========================================
All (Fisher's method) :
 Chi2 :    221.7460
 Df   :    174.0000
 Prob :    0.0084

Normal ending
