# Supplementary material for: Genetic diversity and population structure of three traditional horse breeds of Bhutan based on 29 DNA microsatellite markers
Source: PLoS One. 2018 Jun 27;13(6):e0199376. doi: 10.1371/journal.pone.0199376 (PMC6021118; doi:10.1371/journal.pone.0199376)
Supplement: S3 Text — (TXT) [file pone.0199376.s011.txt]

Population              mean_N    mean_k    mean_He    p_sign_TPM    p_stdv_TPM    p_W_1t_TPM    p_W_2t_TPM
Boeta                    50.00      8.52    0.79479      0.149651      0.003330      0.862687      0.284263
Sharta                   28.00      6.86    0.79648      0.365432      0.419246      0.282365      0.564731
Yuta                     70.00      8.79    0.80588      0.539590      0.205478      0.550830      0.915216
