# Supplementary material for: Genetic diversity and population structure of three traditional horse breeds of Bhutan based on 29 DNA microsatellite markers
Source: PLoS One. 2018 Jun 27;13(6):e0199376. doi: 10.1371/journal.pone.0199376 (PMC6021118; doi:10.1371/journal.pone.0199376)
Supplement: S4 Text — (TXT) [file pone.0199376.s012.txt]

Genepop version 4.2, Number of migrants using private alleles
(see Barton & Slatkin, Heredity (1986),56:409-415)

Number of populations detected : 3
Number of loci detected        : 29

Mean sample size: 25
Mean frequency of private alleles p(1)= 0.0258664

Number of migrants for mean N=10: 20.0056
Number of migrants for mean N=25: 6.73879
Number of migrants for mean N=50: 4.13469
Number of migrants after correction for size= 6.73879
