# Supplementary material for: Genetic diversity and population structure of three traditional horse breeds of Bhutan based on 29 DNA microsatellite markers
Source: PLoS One. 2018 Jun 27;13(6):e0199376. doi: 10.1371/journal.pone.0199376 (PMC6021118; doi:10.1371/journal.pone.0199376)
Supplement: S5 Text — (TXT) [file pone.0199376.s013.txt]

Calcul des param�tres F selon la m�thode de Weir & Cockerham 1984
Pour la signification des param�tres consultez l'aide !

FICHIER TRAITE  :  F:\Revision 3\gentix.gtx
Nombre de locus : 29

 N�	Nom de la population
-----------------------------------------
 1 ->         Boeta	 25
 2 ->        Sharta	 14
 3 ->          Yuta	 35
********************************************************************************
*               ESTIMATIONS   MULTILOCUS  (les details sont en fin de fichier) *
********************************************************************************

Weir & Cockerham	FIS=  0.01939	FIT=  0.02486	FST=  0.00558
Robertson & Hill	             	             	RH =  0.00256
Corrig� Raufaste	             	             	RH'=  0.00992
********************************************************************************
Estimation de l'intervalle de confiance � 95% par 1000 BOOTSTRAPS SUR LES LOCUS
FIS	(-0.00189 -  0.04082)
FIT	( 0.00256 -  0.04748)
FST	( 0.00106 -  0.01042)
RH	(-0.00004 -  0.00051)
********************************************************************************
 JACKKNIFE SUR LES LOCUS

Sans loc VHL20	FIS=  0.02144	FIT=  0.02704	FST=  0.00572
Sans loc  HTG4	FIS=  0.01762	FIT=  0.02287	FST=  0.00534
Sans loc  AHT4	FIS=  0.02182	FIT=  0.02790	FST=  0.00621
Sans loc  HMS7	FIS=  0.01676	FIT=  0.02260	FST=  0.00593
Sans loc CA425	FIS=  0.02105	FIT=  0.02696	FST=  0.00604
Sans loc HTG10	FIS=  0.02053	FIT=  0.02533	FST=  0.00491
Sans loc  AHT5	FIS=  0.02247	FIT=  0.02814	FST=  0.00580
Sans loc  HMS3	FIS=  0.02316	FIT=  0.02911	FST=  0.00609
Sans loc TKY19	FIS=  0.01921	FIT=  0.02479	FST=  0.00569
Sans locTKY321	FIS=  0.01673	FIT=  0.02285	FST=  0.00623
Sans loc ASB17	FIS=  0.02039	FIT=  0.02618	FST=  0.00592
Sans loc ASB23	FIS=  0.01719	FIT=  0.02231	FST=  0.00520
Sans loc  HMS6	FIS=  0.02040	FIT=  0.02589	FST=  0.00561
Sans loc LEX33	FIS=  0.01868	FIT=  0.02419	FST=  0.00562
Sans loc  ASB2	FIS=  0.01723	FIT=  0.02297	FST=  0.00584
Sans loc  HMS2	FIS=  0.01933	FIT=  0.02547	FST=  0.00626
Sans locTKY344	FIS=  0.02142	FIT=  0.02584	FST=  0.00452
Sans locTKY279	FIS=  0.02278	FIT=  0.02812	FST=  0.00546
Sans locTKY343	FIS=  0.01869	FIT=  0.02356	FST=  0.00497
Sans locTKY287	FIS=  0.01633	FIT=  0.02212	FST=  0.00588
Sans locTKY312	FIS=  0.01741	FIT=  0.02270	FST=  0.00539
Sans locTKY301	FIS=  0.02203	FIT=  0.02700	FST=  0.00508
Sans locTKY337	FIS=  0.02010	FIT=  0.02586	FST=  0.00587
Sans locTKY374	FIS=  0.02010	FIT=  0.02594	FST=  0.00596
Sans locTKY333	FIS=  0.01834	FIT=  0.02307	FST=  0.00482
Sans locTKY341	FIS=  0.01672	FIT=  0.02209	FST=  0.00546
Sans locTKY325	FIS=  0.01829	FIT=  0.02299	FST=  0.00478
Sans locTKY294	FIS=  0.01942	FIT=  0.02493	FST=  0.00563
Sans locTKY394	FIS=  0.01661	FIT=  0.02201	FST=  0.00549
Moyenne :  	      0.01938	      0.02485	      0.00558
Ecart-type 	      0.01083	      0.01116	      0.00244


#############################################
Estimation par Jackknife sur les populations
#############################################
================================================================================
VHL20
Sans pop  1	Fis= -0.06737	Fit= -0.07523	Fst= -0.00736 A=  -0.0063 B=  -0.0580 C=   0.9184 N= 24.5000 NC=20.0000 C2=0.3673

Sans pop  2	Fis= -0.01885	Fit= -0.01560	Fst=  0.00320 A=   0.0028 B=  -0.0163 C=   0.8833 N= 30.0000 NC=29.1667 C2=0.0556

Sans pop  3	Fis= -0.01446	Fit= -0.00376	Fst=  0.01054 A=   0.0092 B=  -0.0124 C=   0.8718 N= 19.5000 NC=17.9487 C2=0.1591

----------------------------------------------------
Moyenne  :	FIS= -0.03401	FIT= -0.03272	FST=  0.00092
Ecart-type	      0.03391	      0.04423	      0.01039

================================================================================
HTG4
Sans pop  1	Fis=  0.00033	Fit=  0.01113	Fst=  0.01080 A=   0.0071 B=   0.0002 C=   0.6531 N= 24.5000 NC=20.0000 C2=0.3673

Sans pop  2	Fis=  0.12191	Fit=  0.12050	Fst= -0.00160 A=  -0.0009 B=   0.0671 C=   0.4833 N= 30.0000 NC=29.1667 C2=0.0556

Sans pop  3	Fis=  0.15852	Fit=  0.20647	Fst=  0.05698 A=   0.0350 B=   0.0918 C=   0.4872 N= 19.5000 NC=17.9487 C2=0.1591

----------------------------------------------------
Moyenne  :	FIS=  0.07323	FIT=  0.07483	FST= -0.00051
Ecart-type	      0.09562	      0.11305	      0.03565

================================================================================
AHT4
Sans pop  1	Fis= -0.01695	Fit= -0.02552	Fst= -0.00842 A=  -0.0070 B=  -0.0143 C=   0.8571 N= 24.5000 NC=20.0000 C2=0.3673

Sans pop  2	Fis= -0.03116	Fit= -0.04630	Fst= -0.01468 A=  -0.0122 B=  -0.0262 C=   0.8667 N= 30.0000 NC=29.1667 C2=0.0556

Sans pop  3	Fis= -0.10409	Fit= -0.11367	Fst= -0.00868 A=  -0.0072 B=  -0.0870 C=   0.9231 N= 19.5000 NC=17.9487 C2=0.1591

----------------------------------------------------
Moyenne  :	FIS= -0.03487	FIT= -0.04927	FST= -0.01381
Ecart-type	      0.05398	      0.05321	      0.00409

================================================================================
HMS7
Sans pop  1	Fis=  0.05213	Fit=  0.04264	Fst= -0.01001 A=  -0.0077 B=   0.0404 C=   0.7347 N= 24.5000 NC=20.0000 C2=0.3673

Sans pop  2	Fis=  0.11777	Fit=  0.11560	Fst= -0.00247 A=  -0.0018 B=   0.0868 C=   0.6500 N= 30.0000 NC=29.1667 C2=0.0556

Sans pop  3	Fis=  0.12867	Fit=  0.12393	Fst= -0.00544 A=  -0.0040 B=   0.0947 C=   0.6410 N= 19.5000 NC=17.9487 C2=0.1591

----------------------------------------------------
Moyenne  :	FIS=  0.09524	FIT=  0.09190	FST= -0.00389
Ecart-type	      0.04781	      0.05164	      0.00439

================================================================================
CA425
Sans pop  1	Fis=  0.02257	Fit=  0.01146	Fst= -0.01136 A=  -0.0087 B=   0.0174 C=   0.7551 N= 24.5000 NC=20.0000 C2=0.3673

Sans pop  2	Fis= -0.01176	Fit= -0.01496	Fst= -0.00316 A=  -0.0024 B=  -0.0091 C=   0.7833 N= 30.0000 NC=29.1667 C2=0.0556

Sans pop  3	Fis= -0.11908	Fit= -0.13684	Fst= -0.01586 A=  -0.0122 B=  -0.0928 C=   0.8718 N= 19.5000 NC=17.9487 C2=0.1591

----------------------------------------------------
Moyenne  :	FIS= -0.01394	FIT= -0.01750	FST= -0.00398
Ecart-type	      0.08533	      0.09134	      0.00744

================================================================================
HTG10
Sans pop  1	Fis= -0.08439	Fit= -0.04490	Fst=  0.03642 A=   0.0277 B=  -0.0619 C=   0.7959 N= 24.5000 NC=20.0000 C2=0.3673

Sans pop  2	Fis=  0.00264	Fit=  0.00406	Fst=  0.00142 A=   0.0011 B=   0.0021 C=   0.8000 N= 30.0000 NC=29.1667 C2=0.0556

Sans pop  3	Fis=  0.04554	Fit=  0.11126	Fst=  0.06885 A=   0.0536 B=   0.0330 C=   0.6923 N= 19.5000 NC=17.9487 C2=0.1591

----------------------------------------------------
Moyenne  :	FIS= -0.01880	FIT= -0.01389	FST=  0.00380
Ecart-type	      0.07645	      0.09222	      0.03894

================================================================================
AHT5
Sans pop  1	Fis= -0.14136	Fit= -0.14861	Fst= -0.00635 A=  -0.0051 B=  -0.1137 C=   0.9184 N= 24.5000 NC=20.0000 C2=0.3673

Sans pop  2	Fis= -0.04827	Fit= -0.04455	Fst=  0.00354 A=   0.0029 B=  -0.0391 C=   0.8500 N= 30.0000 NC=29.1667 C2=0.0556

Sans pop  3	Fis=  0.00119	Fit= -0.00221	Fst= -0.00340 A=  -0.0028 B=   0.0010 C=   0.8205 N= 19.5000 NC=17.9487 C2=0.1591

----------------------------------------------------
Moyenne  :	FIS= -0.07155	FIT= -0.06908	FST=  0.00212
Ecart-type	      0.08358	      0.08699	      0.00587

================================================================================
HMS3
Sans pop  1	Fis= -0.10592	Fit= -0.11975	Fst= -0.01251 A=  -0.0089 B=  -0.0762 C=   0.7959 N= 24.5000 NC=20.0000 C2=0.3673

Sans pop  2	Fis= -0.09789	Fit= -0.10616	Fst= -0.00753 A=  -0.0056 B=  -0.0728 C=   0.8167 N= 30.0000 NC=29.1667 C2=0.0556

Sans pop  3	Fis= -0.07805	Fit= -0.09336	Fst= -0.01420 A=  -0.0107 B=  -0.0594 C=   0.8205 N= 19.5000 NC=17.9487 C2=0.1591

----------------------------------------------------
Moyenne  :	FIS= -0.09759	FIT= -0.10650	FST= -0.00808
Ecart-type	      0.01656	      0.01524	      0.00400

================================================================================
TKY19
Sans pop  1	Fis=  0.03577	Fit=  0.03200	Fst= -0.00391 A=  -0.0033 B=   0.0303 C=   0.8163 N= 24.5000 NC=20.0000 C2=0.3673

Sans pop  2	Fis=  0.05408	Fit=  0.06630	Fst=  0.01291 A=   0.0108 B=   0.0448 C=   0.7833 N= 30.0000 NC=29.1667 C2=0.0556

Sans pop  3	Fis= -0.03851	Fit= -0.05422	Fst= -0.01512 A=  -0.0121 B=  -0.0314 C=   0.8462 N= 19.5000 NC=17.9487 C2=0.1591

----------------------------------------------------
Moyenne  :	FIS=  0.03816	FIT=  0.05038	FST=  0.01165
Ecart-type	      0.05662	      0.07170	      0.01629

================================================================================
TKY321
Sans pop  1	Fis=  0.04824	Fit=  0.03184	Fst= -0.01722 A=  -0.0142 B=   0.0403 C=   0.7959 N= 24.5000 NC=20.0000 C2=0.3673

Sans pop  2	Fis=  0.11925	Fit=  0.11194	Fst= -0.00830 A=  -0.0069 B=   0.0993 C=   0.7333 N= 30.0000 NC=29.1667 C2=0.0556

Sans pop  3	Fis=  0.10120	Fit=  0.08688	Fst= -0.01593 A=  -0.0130 B=   0.0837 C=   0.7436 N= 19.5000 NC=17.9487 C2=0.1591

----------------------------------------------------
Moyenne  :	FIS=  0.09370	FIT=  0.08524	FST= -0.00955
Ecart-type	      0.04262	      0.04731	      0.00557

================================================================================
ASB17
Sans pop  1	Fis=  0.04706	Fit=  0.05065	Fst=  0.00377 A=   0.0032 B=   0.0403 C=   0.8163 N= 24.5000 NC=20.0000 C2=0.3673

Sans pop  2	Fis= -0.02485	Fit= -0.03342	Fst= -0.00836 A=  -0.0073 B=  -0.0218 C=   0.9000 N= 30.0000 NC=29.1667 C2=0.0556

Sans pop  3	Fis= -0.04686	Fit= -0.04716	Fst= -0.00028 A=  -0.0002 B=  -0.0390 C=   0.8718 N= 19.5000 NC=17.9487 C2=0.1591

----------------------------------------------------
Moyenne  :	FIS= -0.00344	FIT= -0.00995	FST= -0.00671
Ecart-type	      0.05672	      0.06115	      0.00713

================================================================================
ASB23
Sans pop  1	Fis= -0.00696	Fit=  0.00135	Fst=  0.00825 A=   0.0071 B=  -0.0059 C=   0.8571 N= 24.5000 NC=20.0000 C2=0.3673

Sans pop  2	Fis=  0.10015	Fit=  0.12065	Fst=  0.02278 A=   0.0194 B=   0.0835 C=   0.7500 N= 30.0000 NC=29.1667 C2=0.0556

Sans pop  3	Fis=  0.15518	Fit=  0.16109	Fst=  0.00699 A=   0.0058 B=   0.1272 C=   0.6923 N= 19.5000 NC=17.9487 C2=0.1591

----------------------------------------------------
Moyenne  :	FIS=  0.06903	FIT=  0.08862	FST=  0.02101
Ecart-type	      0.09521	      0.09590	      0.01013

================================================================================
HMS6
Sans pop  1	Fis=  0.06276	Fit=  0.06757	Fst=  0.00513 A=   0.0042 B=   0.0506 C=   0.7551 N= 24.5000 NC=20.0000 C2=0.3673

Sans pop  2	Fis=  0.01913	Fit=  0.02983	Fst=  0.01091 A=   0.0088 B=   0.0153 C=   0.7833 N= 30.0000 NC=29.1667 C2=0.0556

Sans pop  3	Fis= -0.14168	Fit= -0.15440	Fst= -0.01114 A=  -0.0089 B=  -0.1146 C=   0.9231 N= 19.5000 NC=17.9487 C2=0.1591

----------------------------------------------------
Moyenne  :	FIS=  0.01345	FIT=  0.02603	FST=  0.01106
Ecart-type	      0.12433	      0.13714	      0.01320

================================================================================
LEX33
Sans pop  1	Fis= -0.00344	Fit= -0.00008	Fst=  0.00334 A=   0.0028 B=  -0.0029 C=   0.8367 N= 24.5000 NC=20.0000 C2=0.3673

Sans pop  2	Fis=  0.06597	Fit=  0.07144	Fst=  0.00585 A=   0.0049 B=   0.0553 C=   0.7833 N= 30.0000 NC=29.1667 C2=0.0556

Sans pop  3	Fis=  0.04718	Fit=  0.04999	Fst=  0.00295 A=   0.0025 B=   0.0406 C=   0.8205 N= 19.5000 NC=17.9487 C2=0.1591

----------------------------------------------------
Moyenne  :	FIS=  0.04138	FIT=  0.04670	FST=  0.00550
Ecart-type	      0.04145	      0.04238	      0.00182

================================================================================
ASB2
Sans pop  1	Fis=  0.07816	Fit=  0.08168	Fst=  0.00382 A=   0.0031 B=   0.0623 C=   0.7347 N= 24.5000 NC=20.0000 C2=0.3673

Sans pop  2	Fis=  0.02233	Fit=  0.02419	Fst=  0.00190 A=   0.0015 B=   0.0179 C=   0.7833 N= 30.0000 NC=29.1667 C2=0.0556

Sans pop  3	Fis=  0.16634	Fit=  0.15069	Fst= -0.01877 A=  -0.0153 B=   0.1381 C=   0.6923 N= 19.5000 NC=17.9487 C2=0.1591

----------------------------------------------------
Moyenne  :	FIS=  0.06015	FIT=  0.06198	FST=  0.00326
Ecart-type	      0.08384	      0.07314	      0.01447

================================================================================
HMS2
Sans pop  1	Fis=  0.07187	Fit=  0.06066	Fst= -0.01208 A=  -0.0097 B=   0.0585 C=   0.7551 N= 24.5000 NC=20.0000 C2=0.3673

Sans pop  2	Fis=  0.04021	Fit=  0.02715	Fst= -0.01360 A=  -0.0110 B=   0.0328 C=   0.7833 N= 30.0000 NC=29.1667 C2=0.0556

Sans pop  3	Fis= -0.07374	Fit= -0.09057	Fst= -0.01567 A=  -0.0125 B=  -0.0599 C=   0.8718 N= 19.5000 NC=17.9487 C2=0.1591

----------------------------------------------------
Moyenne  :	FIS=  0.03717	FIT=  0.02462	FST= -0.01323
Ecart-type	      0.08843	      0.09171	      0.00208

================================================================================
TKY344
Sans pop  1	Fis= -0.06291	Fit= -0.07276	Fst= -0.00927 A=  -0.0063 B=  -0.0435 C=   0.7347 N= 24.5000 NC=20.0000 C2=0.3673

Sans pop  2	Fis= -0.04821	Fit=  0.01916	Fst=  0.06428 A=   0.0470 B=  -0.0330 C=   0.7167 N= 30.0000 NC=29.1667 C2=0.0556

Sans pop  3	Fis= -0.02254	Fit=  0.01573	Fst=  0.03742 A=   0.0283 B=  -0.0164 C=   0.7436 N= 19.5000 NC=17.9487 C2=0.1591

----------------------------------------------------
Moyenne  :	FIS= -0.04924	FIT=  0.00769	FST=  0.05384
Ecart-type	      0.02360	      0.06017	      0.04297

================================================================================
TKY279
Sans pop  1	Fis= -0.09837	Fit= -0.08472	Fst=  0.01243 A=   0.0101 B=  -0.0786 C=   0.8776 N= 24.5000 NC=20.0000 C2=0.3673

Sans pop  2	Fis= -0.10375	Fit= -0.10104	Fst=  0.00245 A=   0.0019 B=  -0.0815 C=   0.8667 N= 30.0000 NC=29.1667 C2=0.0556

Sans pop  3	Fis= -0.01015	Fit=  0.01016	Fst=  0.02010 A=   0.0151 B=  -0.0075 C=   0.7436 N= 19.5000 NC=17.9487 C2=0.1591

----------------------------------------------------
Moyenne  :	FIS= -0.09428	FIT= -0.09007	FST=  0.00324
Ecart-type	      0.06069	      0.06934	      0.01022

================================================================================
TKY343
Sans pop  1	Fis= -0.01945	Fit=  0.02491	Fst=  0.04351 A=   0.0392 B=  -0.0167 C=   0.8776 N= 24.5000 NC=20.0000 C2=0.3673

Sans pop  2	Fis=  0.07104	Fit=  0.07579	Fst=  0.00512 A=   0.0045 B=   0.0625 C=   0.8167 N= 30.0000 NC=29.1667 C2=0.0556

Sans pop  3	Fis=  0.05759	Fit=  0.08534	Fst=  0.02945 A=   0.0248 B=   0.0470 C=   0.7692 N= 19.5000 NC=17.9487 C2=0.1591

----------------------------------------------------
Moyenne  :	FIS=  0.04028	FIT=  0.05020	FST=  0.01152
Ecart-type	      0.05638	      0.03752	      0.02243

================================================================================
TKY287
Sans pop  1	Fis=  0.13793	Fit=  0.14551	Fst=  0.00879 A=   0.0073 B=   0.1143 C=   0.7143 N= 24.5000 NC=20.0000 C2=0.3673

Sans pop  2	Fis=  0.11324	Fit=  0.10118	Fst= -0.01360 A=  -0.0108 B=   0.0915 C=   0.7167 N= 30.0000 NC=29.1667 C2=0.0556

Sans pop  3	Fis=  0.04186	Fit=  0.04881	Fst=  0.00725 A=   0.0063 B=   0.0358 C=   0.8205 N= 19.5000 NC=17.9487 C2=0.1591

----------------------------------------------------
Moyenne  :	FIS=  0.11056	FIT=  0.10188	FST= -0.00947
Ecart-type	      0.05761	      0.05590	      0.01444

================================================================================
TKY312
Sans pop  1	Fis=  0.07462	Fit=  0.08998	Fst=  0.01661 A=   0.0127 B=   0.0559 C=   0.6939 N= 24.5000 NC=20.0000 C2=0.3673

Sans pop  2	Fis=  0.06606	Fit=  0.08493	Fst=  0.02020 A=   0.0151 B=   0.0483 C=   0.6833 N= 30.0000 NC=29.1667 C2=0.0556

Sans pop  3	Fis=  0.10321	Fit=  0.08702	Fst= -0.01805 A=  -0.0137 B=   0.0797 C=   0.6923 N= 19.5000 NC=17.9487 C2=0.1591

----------------------------------------------------
Moyenne  :	FIS=  0.07401	FIT=  0.09311	FST=  0.02129
Ecart-type	      0.02246	      0.00293	      0.02439

================================================================================
TKY301
Sans pop  1	Fis= -0.00200	Fit= -0.01428	Fst= -0.01226 A=  -0.0099 B=  -0.0016 C=   0.8163 N= 24.5000 NC=20.0000 C2=0.3673

Sans pop  2	Fis= -0.04200	Fit= -0.00893	Fst=  0.03173 A=   0.0267 B=  -0.0343 C=   0.8500 N= 30.0000 NC=29.1667 C2=0.0556

Sans pop  3	Fis= -0.13104	Fit= -0.09940	Fst=  0.02798 A=   0.0241 B=  -0.1099 C=   0.9487 N= 19.5000 NC=17.9487 C2=0.1591

----------------------------------------------------
Moyenne  :	FIS= -0.04149	FIT= -0.01705	FST=  0.02478
Ecart-type	      0.07628	      0.05861	      0.02816

================================================================================
TKY337
Sans pop  1	Fis=  0.03767	Fit=  0.04324	Fst=  0.00578 A=   0.0049 B=   0.0320 C=   0.8163 N= 24.5000 NC=20.0000 C2=0.3673

Sans pop  2	Fis= -0.03898	Fit= -0.04085	Fst= -0.00180 A=  -0.0015 B=  -0.0331 C=   0.8833 N= 30.0000 NC=29.1667 C2=0.0556

Sans pop  3	Fis=  0.01564	Fit=  0.00082	Fst= -0.01506 A=  -0.0128 B=   0.0134 C=   0.8462 N= 19.5000 NC=17.9487 C2=0.1591

----------------------------------------------------
Moyenne  :	FIS= -0.00744	FIT= -0.00696	FST=  0.00044
Ecart-type	      0.04557	      0.04855	      0.01218

================================================================================
TKY374
Sans pop  1	Fis=  0.00822	Fit=  0.00408	Fst= -0.00418 A=  -0.0037 B=   0.0073 C=   0.8776 N= 24.5000 NC=20.0000 C2=0.3673

Sans pop  2	Fis= -0.00905	Fit= -0.01398	Fst= -0.00489 A=  -0.0043 B=  -0.0079 C=   0.8833 N= 30.0000 NC=29.1667 C2=0.0556

Sans pop  3	Fis=  0.00857	Fit=  0.00587	Fst= -0.00272 A=  -0.0024 B=   0.0075 C=   0.8718 N= 19.5000 NC=17.9487 C2=0.1591

----------------------------------------------------
Moyenne  :	FIS= -0.00123	FIT= -0.00607	FST= -0.00485
Ecart-type	      0.01163	      0.01268	      0.00127

================================================================================
TKY333
Sans pop  1	Fis=  0.07448	Fit=  0.11527	Fst=  0.04408 A=   0.0397 B=   0.0640 C=   0.7959 N= 24.5000 NC=20.0000 C2=0.3673

Sans pop  2	Fis=  0.05352	Fit=  0.06275	Fst=  0.00975 A=   0.0087 B=   0.0471 C=   0.8333 N= 30.0000 NC=29.1667 C2=0.0556

Sans pop  3	Fis= -0.00127	Fit=  0.03398	Fst=  0.03520 A=   0.0308 B=  -0.0011 C=   0.8462 N= 19.5000 NC=17.9487 C2=0.1591

----------------------------------------------------
Moyenne  :	FIS=  0.05485	FIT=  0.06912	FST=  0.01523
Ecart-type	      0.04516	      0.04760	      0.02058

================================================================================
TKY341
Sans pop  1	Fis=  0.14273	Fit=  0.16820	Fst=  0.02971 A=   0.0248 B=   0.1155 C=   0.6939 N= 24.5000 NC=20.0000 C2=0.3673

Sans pop  2	Fis=  0.07105	Fit=  0.07265	Fst=  0.00172 A=   0.0014 B=   0.0574 C=   0.7500 N= 30.0000 NC=29.1667 C2=0.0556

Sans pop  3	Fis=  0.06594	Fit=  0.06208	Fst= -0.00413 A=  -0.0033 B=   0.0525 C=   0.7436 N= 19.5000 NC=17.9487 C2=0.1591

----------------------------------------------------
Moyenne  :	FIS=  0.09432	FIT=  0.10269	FST=  0.00810
Ecart-type	      0.04958	      0.06750	      0.02089

================================================================================
TKY325
Sans pop  1	Fis=  0.00885	Fit=  0.05937	Fst=  0.05097 A=   0.0453 B=   0.0075 C=   0.8367 N= 24.5000 NC=20.0000 C2=0.3673

Sans pop  2	Fis=  0.03616	Fit=  0.03125	Fst= -0.00510 A=  -0.0044 B=   0.0313 C=   0.8333 N= 30.0000 NC=29.1667 C2=0.0556

Sans pop  3	Fis=  0.11678	Fit=  0.17461	Fst=  0.06547 A=   0.0590 B=   0.0983 C=   0.7436 N= 19.5000 NC=17.9487 C2=0.1591

----------------------------------------------------
Moyenne  :	FIS=  0.03651	FIT=  0.04187	FST=  0.00383
Ecart-type	      0.06480	      0.08772	      0.04304

================================================================================
TKY294
Sans pop  1	Fis=  0.09336	Fit=  0.09871	Fst=  0.00590 A=   0.0045 B=   0.0715 C=   0.6939 N= 24.5000 NC=20.0000 C2=0.3673

Sans pop  2	Fis=  0.02662	Fit=  0.01718	Fst= -0.00970 A=  -0.0071 B=   0.0196 C=   0.7167 N= 30.0000 NC=29.1667 C2=0.0556

Sans pop  3	Fis= -0.09375	Fit= -0.05543	Fst=  0.03503 A=   0.0264 B=  -0.0681 C=   0.7949 N= 19.5000 NC=17.9487 C2=0.1591

----------------------------------------------------
Moyenne  :	FIS=  0.03814	FIT=  0.02743	FST= -0.00850
Ecart-type	      0.10950	      0.08904	      0.02622

================================================================================
TKY394
Sans pop  1	Fis=  0.03748	Fit=  0.07204	Fst=  0.03591 A=   0.0276 B=   0.0278 C=   0.7143 N= 24.5000 NC=20.0000 C2=0.3673

Sans pop  2	Fis=  0.07601	Fit=  0.07245	Fst= -0.00385 A=  -0.0030 B=   0.0590 C=   0.7167 N= 30.0000 NC=29.1667 C2=0.0556

Sans pop  3	Fis=  0.24396	Fit=  0.24278	Fst= -0.00157 A=  -0.0011 B=   0.1655 C=   0.5128 N= 19.5000 NC=17.9487 C2=0.1591

----------------------------------------------------
Moyenne  :	FIS=  0.07314	FIT=  0.07550	FST=  0.00449
Ecart-type	      0.12678	      0.11369	      0.02578

***************************************************
*           DETAIL DU CALCUL LOCUS PAR LOCUS      *
***************************************************
VHL20(  3 populations)
--------------------

Allele  89	Fis=  0.14748	Fit=  0.14938	Fst=  0.00222 A=   0.0001 B=   0.0094 C=   0.0541 P= 0.0676 S2= 0.0016 H= 0.1081

Allele  91	Fis=  0.15339	Fit=  0.14596	Fst= -0.00878 A=  -0.0006 B=   0.0098 C=   0.0541 P= 0.0676 S2= 0.0010 H= 0.1081

Allele  95	Fis= -0.01482	Fit= -0.02455	Fst= -0.00959 A=  -0.0003 B=  -0.0004 C=   0.0270 P= 0.0270 S2= 0.0003 H= 0.0541

Allele  97	Fis= -0.16953	Fit= -0.19028	Fst= -0.01774 A=  -0.0033 B=  -0.0323 C=   0.2230 P= 0.2500 S2= 0.0001 H= 0.4459

Allele  99	Fis= -0.12556	Fit= -0.13539	Fst= -0.00873 A=  -0.0009 B=  -0.0136 C=   0.1216 P= 0.1216 S2= 0.0010 H= 0.2432

Allele 101	Fis= -0.07035	Fit= -0.08799	Fst= -0.01647 A=  -0.0012 B=  -0.0053 C=   0.0811 P= 0.0811 S2= 0.0003 H= 0.1622

Allele 103	Fis= -0.06505	Fit= -0.03780	Fst=  0.02559 A=   0.0032 B=  -0.0078 C=   0.1284 P= 0.1419 S2= 0.0053 H= 0.2568

Allele 105	Fis=  0.13610	Fit=  0.14650	Fst=  0.01204 A=   0.0012 B=   0.0138 C=   0.0878 P= 0.1149 S2= 0.0035 H= 0.1757

Allele 107	Fis= -0.02518	Fit=  0.00600	Fst=  0.03041 A=   0.0033 B=  -0.0027 C=   0.1081 P= 0.1216 S2= 0.0052 H= 0.2162

Allele 109	Fis=  0.00620	Fit= -0.00360	Fst= -0.00986 A=  -0.0001 B=   0.0000 C=   0.0068 P= 0.0068 S2= 0.0001 H= 0.0135


Tous       	Fis= -0.03371	Fit= -0.03193	Fst=  0.00173 A=   0.0015 B=  -0.0291 C=   0.8919 N= 24.6667 NC=23.1757 C2=0.1813
           	             	            	RH = -0.00022
           	             	            	RH'= -0.00022

HTG4(  3 populations)
--------------------

Allele 129	Fis=  0.28647	Fit=  0.26867	Fst= -0.02494 A=  -0.0025 B=   0.0298 C=   0.0743 P= 0.1149 S2= 0.0003 H= 0.1486

Allele 131	Fis= -0.00962	Fit= -0.02562	Fst= -0.01585 A=  -0.0018 B=  -0.0011 C=   0.1149 P= 0.1284 S2= 0.0006 H= 0.2297

Allele 133	Fis=  0.13116	Fit=  0.16975	Fst=  0.04442 A=   0.0108 B=   0.0306 C=   0.2027 P= 0.6081 S2= 0.0155 H= 0.4054

Allele 135	Fis= -0.09181	Fit= -0.00562	Fst=  0.07894 A=   0.0032 B=  -0.0034 C=   0.0405 P= 0.0405 S2= 0.0037 H= 0.0811

Allele 137	Fis= -0.03916	Fit= -0.05691	Fst= -0.01708 A=  -0.0009 B=  -0.0020 C=   0.0541 P= 0.0541 S2= 0.0002 H= 0.1081

Allele 139	Fis= -0.04890	Fit= -0.05120	Fst= -0.00219 A=  -0.0001 B=  -0.0025 C=   0.0541 P= 0.0541 S2= 0.0009 H= 0.1081


Tous       	Fis=  0.08680	Fit=  0.10008	Fst=  0.01454 A=   0.0087 B=   0.0514 C=   0.5405 N= 24.6667 NC=23.1757 C2=0.1813
           	             	            	RH =  0.00781
           	             	            	RH'=  0.00906

AHT4(  3 populations)
--------------------

Allele 148	Fis= -0.16225	Fit= -0.18223	Fst= -0.01720 A=  -0.0036 B=  -0.0349 C=   0.2500 P= 0.3041 S2= 0.0002 H= 0.5000

Allele 150	Fis=  0.26277	Fit=  0.25303	Fst= -0.01321 A=  -0.0006 B=   0.0120 C=   0.0338 P= 0.0473 S2= 0.0006 H= 0.0676

Allele 152	Fis=  0.13293	Fit=  0.11692	Fst= -0.01847 A=  -0.0013 B=   0.0093 C=   0.0608 P= 0.0743 S2= 0.0004 H= 0.1216

Allele 154	Fis= -0.00571	Fit= -0.01865	Fst= -0.01287 A=  -0.0003 B=  -0.0001 C=   0.0203 P= 0.0203 S2= 0.0002 H= 0.0405

Allele 156	Fis=  0.08381	Fit=  0.08058	Fst= -0.00353 A=  -0.0004 B=   0.0099 C=   0.1081 P= 0.1351 S2= 0.0022 H= 0.2162

Allele 158	Fis= -0.04881	Fit= -0.06331	Fst= -0.01383 A=  -0.0008 B=  -0.0028 C=   0.0608 P= 0.0608 S2= 0.0004 H= 0.1216

Allele 160	Fis=  0.07117	Fit=  0.08364	Fst=  0.01343 A=   0.0011 B=   0.0057 C=   0.0743 P= 0.0878 S2= 0.0028 H= 0.1486

Allele 162	Fis= -0.20347	Fit= -0.22438	Fst= -0.01738 A=  -0.0026 B=  -0.0308 C=   0.1824 P= 0.1824 S2= 0.0000 H= 0.3649

Allele 164	Fis= -0.07917	Fit= -0.09561	Fst= -0.01523 A=  -0.0012 B=  -0.0064 C=   0.0878 P= 0.0878 S2= 0.0004 H= 0.1757


Tous       	Fis= -0.04545	Fit= -0.05764	Fst= -0.01167 A=  -0.0097 B=  -0.0382 C=   0.8784 N= 24.6667 NC=23.1757 C2=0.1813
           	             	            	RH = -0.01077
           	             	            	RH'= -0.00643

HMS7(  3 populations)
--------------------

Allele 173	Fis= -0.07837	Fit= -0.03490	Fst=  0.04031 A=   0.0021 B=  -0.0039 C=   0.0541 P= 0.0541 S2= 0.0029 H= 0.1081

Allele 175	Fis= -0.00873	Fit= -0.00585	Fst=  0.00286 A=   0.0000 B=  -0.0001 C=   0.0135 P= 0.0135 S2= 0.0003 H= 0.0270

Allele 177	Fis=  0.20339	Fit=  0.20149	Fst= -0.00238 A=  -0.0006 B=   0.0483 C=   0.1892 P= 0.3784 S2= 0.0053 H= 0.3784

Allele 179	Fis= -0.02698	Fit= -0.04040	Fst= -0.01307 A=  -0.0005 B=  -0.0011 C=   0.0405 P= 0.0405 S2= 0.0003 H= 0.0811

Allele 181	Fis=  0.00028	Fit= -0.00832	Fst= -0.00861 A=  -0.0009 B=   0.0000 C=   0.1081 P= 0.1216 S2= 0.0013 H= 0.2162

Allele 183	Fis=  0.17206	Fit=  0.16202	Fst= -0.01212 A=  -0.0025 B=   0.0365 C=   0.1757 P= 0.2973 S2= 0.0027 H= 0.3514

Allele 185	Fis=  0.00620	Fit= -0.00360	Fst= -0.00986 A=  -0.0001 B=   0.0000 C=   0.0068 P= 0.0068 S2= 0.0001 H= 0.0135

Allele 187	Fis= -0.07704	Fit= -0.09688	Fst= -0.01842 A=  -0.0015 B=  -0.0063 C=   0.0878 P= 0.0878 S2= 0.0001 H= 0.1757


Tous       	Fis=  0.09810	Fit=  0.09333	Fst= -0.00528 A=  -0.0039 B=   0.0735 C=   0.6757 N= 24.6667 NC=23.1757 C2=0.1813
           	             	            	RH = -0.00225
           	             	            	RH'= -0.00180

CA425(  3 populations)
--------------------

Allele 230	Fis=  0.00028	Fit= -0.00016	Fst= -0.00044 A=  -0.0000 B=   0.0000 C=   0.0068 P= 0.0068 S2= 0.0001 H= 0.0135

Allele 232	Fis= -0.01126	Fit= -0.01541	Fst= -0.00410 A=  -0.0001 B=  -0.0002 C=   0.0203 P= 0.0203 S2= 0.0003 H= 0.0405

Allele 234	Fis= -0.00797	Fit= -0.00628	Fst=  0.00168 A=   0.0000 B=  -0.0001 C=   0.0135 P= 0.0135 S2= 0.0003 H= 0.0270

Allele 236	Fis= -0.03997	Fit= -0.01037	Fst=  0.02846 A=   0.0008 B=  -0.0010 C=   0.0270 P= 0.0270 S2= 0.0012 H= 0.0541

Allele 238	Fis=  0.06996	Fit=  0.05431	Fst= -0.01683 A=  -0.0014 B=   0.0061 C=   0.0811 P= 0.0946 S2= 0.0005 H= 0.1622

Allele 240	Fis= -0.00873	Fit= -0.00585	Fst=  0.00286 A=   0.0000 B=  -0.0001 C=   0.0135 P= 0.0135 S2= 0.0003 H= 0.0270

Allele 242	Fis=  0.02283	Fit=  0.02741	Fst=  0.00469 A=   0.0005 B=   0.0022 C=   0.0946 P= 0.1081 S2= 0.0024 H= 0.1892

Allele 244	Fis= -0.05491	Fit= -0.07199	Fst= -0.01620 A=  -0.0035 B=  -0.0120 C=   0.2297 P= 0.3108 S2= 0.0009 H= 0.4595

Allele 246	Fis= -0.05533	Fit= -0.06436	Fst= -0.00856 A=  -0.0019 B=  -0.0124 C=   0.2365 P= 0.3311 S2= 0.0025 H= 0.4730

Allele 248	Fis= -0.06777	Fit= -0.07687	Fst= -0.00852 A=  -0.0006 B=  -0.0047 C=   0.0743 P= 0.0743 S2= 0.0008 H= 0.1486


Tous       	Fis= -0.02871	Fit= -0.03702	Fst= -0.00808 A=  -0.0062 B=  -0.0223 C=   0.7973 N= 24.6667 NC=23.1757 C2=0.1813
           	             	            	RH = -0.00090
           	             	            	RH'= -0.00080

HTG10(  3 populations)
--------------------

Allele  93	Fis= -0.01482	Fit= -0.02455	Fst= -0.00959 A=  -0.0003 B=  -0.0004 C=   0.0270 P= 0.0270 S2= 0.0003 H= 0.0541

Allele  95	Fis=  0.00620	Fit= -0.00360	Fst= -0.00986 A=  -0.0001 B=   0.0000 C=   0.0068 P= 0.0068 S2= 0.0001 H= 0.0135

Allele  97	Fis= -0.03356	Fit= -0.03655	Fst= -0.00289 A=  -0.0001 B=  -0.0013 C=   0.0405 P= 0.0405 S2= 0.0007 H= 0.0811

Allele  99	Fis=  0.13628	Fit=  0.11491	Fst= -0.02474 A=  -0.0017 B=   0.0096 C=   0.0608 P= 0.0743 S2= 0.0000 H= 0.1216

Allele 101	Fis= -0.01790	Fit= -0.02276	Fst= -0.00477 A=  -0.0001 B=  -0.0005 C=   0.0270 P= 0.0270 S2= 0.0004 H= 0.0541

Allele 103	Fis=  0.02717	Fit=  0.02491	Fst= -0.00233 A=  -0.0002 B=   0.0026 C=   0.0946 P= 0.1081 S2= 0.0018 H= 0.1892

Allele 105	Fis=  0.00468	Fit=  0.05840	Fst=  0.05396 A=   0.0136 B=   0.0011 C=   0.2365 P= 0.4257 S2= 0.0176 H= 0.4730

Allele 107	Fis= -0.03039	Fit= -0.01564	Fst=  0.01431 A=   0.0004 B=  -0.0008 C=   0.0270 P= 0.0270 S2= 0.0009 H= 0.0541

Allele 109	Fis= -0.03166	Fit= -0.02617	Fst=  0.00532 A=   0.0002 B=  -0.0010 C=   0.0338 P= 0.0338 S2= 0.0008 H= 0.0676

Allele 111	Fis= -0.11625	Fit= -0.07138	Fst=  0.04020 A=   0.0056 B=  -0.0155 C=   0.1486 P= 0.1622 S2= 0.0076 H= 0.2973

Allele 113	Fis= -0.08281	Fit= -0.04420	Fst=  0.03566 A=   0.0021 B=  -0.0047 C=   0.0608 P= 0.0608 S2= 0.0030 H= 0.1216

Allele 115	Fis= -0.01636	Fit=  0.00917	Fst=  0.02512 A=   0.0002 B=  -0.0001 C=   0.0068 P= 0.0068 S2= 0.0003 H= 0.0135


Tous       	Fis= -0.01431	Fit=  0.01102	Fst=  0.02497 A=   0.0195 B=  -0.0109 C=   0.7703 N= 24.6667 NC=23.1757 C2=0.1813
           	             	            	RH =  0.00824
           	             	            	RH'=  0.01895

AHT5(  3 populations)
--------------------

Allele 130	Fis=  0.00325	Fit= -0.01282	Fst= -0.01612 A=  -0.0002 B=   0.0000 C=   0.0135 P= 0.0135 S2= 0.0001 H= 0.0270

Allele 132	Fis= -0.07562	Fit= -0.09419	Fst= -0.01726 A=  -0.0023 B=  -0.0105 C=   0.1486 P= 0.1622 S2= 0.0004 H= 0.2973

Allele 134	Fis= -0.15089	Fit= -0.13734	Fst=  0.01177 A=   0.0023 B=  -0.0292 C=   0.2230 P= 0.2635 S2= 0.0055 H= 0.4459

Allele 136	Fis= -0.01538	Fit= -0.01215	Fst=  0.00318 A=   0.0005 B=  -0.0026 C=   0.1689 P= 0.2095 S2= 0.0038 H= 0.3378

Allele 138	Fis= -0.07818	Fit= -0.04669	Fst=  0.02920 A=   0.0017 B=  -0.0044 C=   0.0608 P= 0.0608 S2= 0.0026 H= 0.1216

Allele 140	Fis=  0.00004	Fit= -0.02118	Fst= -0.02122 A=  -0.0035 B=   0.0000 C=   0.1689 P= 0.2095 S2= 0.0001 H= 0.3378

Allele 142	Fis= -0.09063	Fit= -0.07629	Fst=  0.01315 A=   0.0010 B=  -0.0067 C=   0.0811 P= 0.0811 S2= 0.0023 H= 0.1622


Tous       	Fis= -0.06573	Fit= -0.06644	Fst= -0.00067 A=  -0.0005 B=  -0.0533 C=   0.8649 N= 24.6667 NC=23.1757 C2=0.1813
           	             	            	RH =  0.00059
           	             	            	RH'=  0.00060

HMS3(  3 populations)
--------------------

Allele 152	Fis= -0.03676	Fit= -0.04640	Fst= -0.00930 A=  -0.0004 B=  -0.0017 C=   0.0473 P= 0.0473 S2= 0.0005 H= 0.0946

Allele 160	Fis= -0.07637	Fit= -0.09728	Fst= -0.01942 A=  -0.0038 B=  -0.0153 C=   0.2162 P= 0.2703 S2= 0.0002 H= 0.4324

Allele 162	Fis=  0.09128	Fit=  0.07200	Fst= -0.02122 A=  -0.0017 B=   0.0075 C=   0.0743 P= 0.0878 S2= 0.0002 H= 0.1486

Allele 164	Fis= -0.06546	Fit= -0.07822	Fst= -0.01197 A=  -0.0008 B=  -0.0046 C=   0.0743 P= 0.0743 S2= 0.0005 H= 0.1486

Allele 166	Fis= -0.21089	Fit= -0.21710	Fst= -0.00513 A=  -0.0013 B=  -0.0518 C=   0.2973 P= 0.4189 S2= 0.0027 H= 0.5946

Allele 168	Fis= -0.06301	Fit= -0.05510	Fst=  0.00745 A=   0.0004 B=  -0.0036 C=   0.0608 P= 0.0608 S2= 0.0015 H= 0.1216

Allele 170	Fis= -0.02913	Fit= -0.02762	Fst=  0.00147 A=   0.0000 B=  -0.0010 C=   0.0338 P= 0.0338 S2= 0.0007 H= 0.0676

Allele 172	Fis=  0.00028	Fit= -0.00016	Fst= -0.00044 A=  -0.0000 B=   0.0000 C=   0.0068 P= 0.0068 S2= 0.0001 H= 0.0135


Tous       	Fis= -0.09516	Fit= -0.10645	Fst= -0.01030 A=  -0.0076 B=  -0.0705 C=   0.8108 N= 24.6667 NC=23.1757 C2=0.1813
           	             	            	RH = -0.00693
           	             	            	RH'= -0.00337

TKY19(  3 populations)
--------------------

Allele 178	Fis=  0.20469	Fit=  0.21870	Fst=  0.01762 A=   0.0027 B=   0.0313 C=   0.1216 P= 0.1892 S2= 0.0063 H= 0.2432

Allele 184	Fis=  0.08755	Fit=  0.07840	Fst= -0.01002 A=  -0.0012 B=   0.0104 C=   0.1081 P= 0.1351 S2= 0.0015 H= 0.2162

Allele 186	Fis= -0.00085	Fit= -0.00571	Fst= -0.00485 A=  -0.0007 B=  -0.0001 C=   0.1419 P= 0.1689 S2= 0.0022 H= 0.2838

Allele 188	Fis= -0.01759	Fit= -0.03435	Fst= -0.01647 A=  -0.0005 B=  -0.0006 C=   0.0338 P= 0.0338 S2= 0.0002 H= 0.0676

Allele 190	Fis= -0.06357	Fit= -0.05478	Fst=  0.00827 A=   0.0005 B=  -0.0036 C=   0.0608 P= 0.0608 S2= 0.0015 H= 0.1216

Allele 192	Fis= -0.06956	Fit= -0.04746	Fst=  0.02066 A=   0.0040 B=  -0.0132 C=   0.2027 P= 0.2568 S2= 0.0073 H= 0.4054

Allele 194	Fis= -0.03373	Fit= -0.05572	Fst= -0.02127 A=  -0.0026 B=  -0.0042 C=   0.1284 P= 0.1419 S2= 0.0000 H= 0.2568

Allele 196	Fis=  0.00620	Fit= -0.00360	Fst= -0.00986 A=  -0.0001 B=   0.0000 C=   0.0068 P= 0.0068 S2= 0.0001 H= 0.0135

Allele 198	Fis=  0.00620	Fit= -0.00360	Fst= -0.00986 A=  -0.0001 B=   0.0000 C=   0.0068 P= 0.0068 S2= 0.0001 H= 0.0135


Tous       	Fis=  0.02413	Fit=  0.02659	Fst=  0.00252 A=   0.0021 B=   0.0200 C=   0.8108 N= 24.6667 NC=23.1757 C2=0.1813
           	             	            	RH = -0.00363
           	             	            	RH'= -0.00212

TKY321(  3 populations)
--------------------

Allele 208	Fis=  0.28460	Fit=  0.27858	Fst= -0.00843 A=  -0.0006 B=   0.0215 C=   0.0541 P= 0.0811 S2= 0.0014 H= 0.1081

Allele 210	Fis= -0.00320	Fit= -0.02014	Fst= -0.01688 A=  -0.0003 B=  -0.0001 C=   0.0203 P= 0.0203 S2= 0.0001 H= 0.0405

Allele 214	Fis= -0.03516	Fit= -0.02419	Fst=  0.01059 A=   0.0003 B=  -0.0011 C=   0.0338 P= 0.0338 S2= 0.0010 H= 0.0676

Allele 216	Fis=  0.15883	Fit=  0.14275	Fst= -0.01912 A=  -0.0012 B=   0.0102 C=   0.0541 P= 0.0676 S2= 0.0004 H= 0.1081

Allele 218	Fis=  0.17768	Fit=  0.15726	Fst= -0.02483 A=  -0.0054 B=   0.0394 C=   0.1824 P= 0.3176 S2= 0.0002 H= 0.3649

Allele 220	Fis=  0.00620	Fit= -0.00360	Fst= -0.00986 A=  -0.0001 B=   0.0000 C=   0.0068 P= 0.0068 S2= 0.0001 H= 0.0135

Allele 222	Fis=  0.01821	Fit=  0.00513	Fst= -0.01332 A=  -0.0014 B=   0.0019 C=   0.1014 P= 0.1149 S2= 0.0009 H= 0.2027

Allele 224	Fis= -0.02411	Fit= -0.00811	Fst=  0.01563 A=   0.0003 B=  -0.0005 C=   0.0203 P= 0.0203 S2= 0.0007 H= 0.0405

Allele 226	Fis=  0.00648	Fit= -0.01001	Fst= -0.01660 A=  -0.0023 B=   0.0009 C=   0.1419 P= 0.1689 S2= 0.0007 H= 0.2838

Allele 228	Fis=  0.00325	Fit= -0.01282	Fst= -0.01612 A=  -0.0002 B=   0.0000 C=   0.0135 P= 0.0135 S2= 0.0001 H= 0.0270

Allele 230	Fis=  0.02562	Fit=  0.03048	Fst=  0.00498 A=   0.0007 B=   0.0034 C=   0.1284 P= 0.1554 S2= 0.0034 H= 0.2568


Tous       	Fis=  0.09094	Fit=  0.07967	Fst= -0.01240 A=  -0.0102 B=   0.0757 C=   0.7568 N= 24.6667 NC=23.1757 C2=0.1813
           	             	            	RH = -0.00806
           	             	            	RH'= -0.00008

ASB17(  3 populations)
--------------------

Allele  93	Fis=  0.15883	Fit=  0.14275	Fst= -0.01912 A=  -0.0012 B=   0.0102 C=   0.0541 P= 0.0676 S2= 0.0004 H= 0.1081

Allele  95	Fis= -0.02908	Fit= -0.03917	Fst= -0.00980 A=  -0.0004 B=  -0.0011 C=   0.0405 P= 0.0405 S2= 0.0004 H= 0.0811

Allele  97	Fis= -0.04826	Fit= -0.06363	Fst= -0.01466 A=  -0.0008 B=  -0.0028 C=   0.0608 P= 0.0608 S2= 0.0003 H= 0.1216

Allele  99	Fis= -0.02177	Fit= -0.04350	Fst= -0.02126 A=  -0.0008 B=  -0.0009 C=   0.0405 P= 0.0405 S2= 0.0000 H= 0.0811

Allele 101	Fis=  0.31888	Fit=  0.30690	Fst= -0.01760 A=  -0.0007 B=   0.0127 C=   0.0270 P= 0.0405 S2= 0.0004 H= 0.0541

Allele 103	Fis= -0.02100	Fit=  0.00103	Fst=  0.02158 A=   0.0003 B=  -0.0003 C=   0.0135 P= 0.0135 S2= 0.0005 H= 0.0270

Allele 105	Fis= -0.02913	Fit= -0.02762	Fst=  0.00147 A=   0.0000 B=  -0.0010 C=   0.0338 P= 0.0338 S2= 0.0007 H= 0.0676

Allele 107	Fis=  1.00000	Fit=  1.00000	Fst= -0.01979 A=  -0.0003 B=   0.0137 C=   0.0000 P= 0.0135 S2= 0.0003 H= 0.0000

Allele 109	Fis= -0.09802	Fit= -0.11647	Fst= -0.01681 A=  -0.0028 B=  -0.0169 C=   0.1892 P= 0.2162 S2= 0.0005 H= 0.3784

Allele 111	Fis= -0.01177	Fit= -0.01511	Fst= -0.00331 A=  -0.0001 B=  -0.0002 C=   0.0203 P= 0.0203 S2= 0.0003 H= 0.0405

Allele 113	Fis=  0.15725	Fit=  0.14369	Fst= -0.01609 A=  -0.0010 B=   0.0101 C=   0.0541 P= 0.0676 S2= 0.0006 H= 0.1081

Allele 115	Fis=  0.15725	Fit=  0.14369	Fst= -0.01609 A=  -0.0010 B=   0.0101 C=   0.0541 P= 0.0676 S2= 0.0006 H= 0.1081

Allele 117	Fis= -0.19461	Fit= -0.16274	Fst=  0.02668 A=   0.0054 B=  -0.0385 C=   0.2365 P= 0.2770 S2= 0.0083 H= 0.4730

Allele 119	Fis= -0.02411	Fit= -0.00811	Fst=  0.01563 A=   0.0003 B=  -0.0005 C=   0.0203 P= 0.0203 S2= 0.0007 H= 0.0405

Allele 121	Fis=  0.00620	Fit= -0.00360	Fst= -0.00986 A=  -0.0001 B=   0.0000 C=   0.0068 P= 0.0068 S2= 0.0001 H= 0.0135

Allele 123	Fis= -0.02100	Fit=  0.00103	Fst=  0.02158 A=   0.0003 B=  -0.0003 C=   0.0135 P= 0.0135 S2= 0.0005 H= 0.0270


Tous       	Fis= -0.00662	Fit= -0.00997	Fst= -0.00332 A=  -0.0028 B=  -0.0057 C=   0.8649 N= 24.6667 NC=23.1757 C2=0.1813
           	             	            	RH = -0.00503
           	             	            	RH'= -0.00003

ASB23(  3 populations)
--------------------

Allele 127	Fis= -0.00571	Fit= -0.01865	Fst= -0.01287 A=  -0.0003 B=  -0.0001 C=   0.0203 P= 0.0203 S2= 0.0002 H= 0.0405

Allele 129	Fis= -0.09063	Fit= -0.02853	Fst=  0.05694 A=   0.0030 B=  -0.0045 C=   0.0541 P= 0.0541 S2= 0.0037 H= 0.1081

Allele 131	Fis=  0.05910	Fit=  0.08174	Fst=  0.02406 A=   0.0035 B=   0.0085 C=   0.1351 P= 0.1757 S2= 0.0064 H= 0.2703

Allele 133	Fis=  0.11518	Fit=  0.14799	Fst=  0.03708 A=   0.0074 B=   0.0220 C=   0.1689 P= 0.2635 S2= 0.0112 H= 0.3378

Allele 135	Fis=  0.13628	Fit=  0.11491	Fst= -0.02474 A=  -0.0017 B=   0.0096 C=   0.0608 P= 0.0743 S2= 0.0000 H= 0.1216

Allele 145	Fis=  0.00620	Fit= -0.00360	Fst= -0.00986 A=  -0.0001 B=   0.0000 C=   0.0068 P= 0.0068 S2= 0.0001 H= 0.0135

Allele 147	Fis=  0.00325	Fit= -0.01282	Fst= -0.01612 A=  -0.0002 B=   0.0000 C=   0.0135 P= 0.0135 S2= 0.0001 H= 0.0270

Allele 149	Fis= -0.10317	Fit= -0.08187	Fst=  0.01930 A=   0.0016 B=  -0.0082 C=   0.0878 P= 0.0878 S2= 0.0029 H= 0.1757

Allele 151	Fis=  0.04119	Fit=  0.07061	Fst=  0.03068 A=   0.0027 B=   0.0035 C=   0.0811 P= 0.0946 S2= 0.0043 H= 0.1622

Allele 153	Fis=  0.22528	Fit=  0.20680	Fst= -0.02386 A=  -0.0037 B=   0.0354 C=   0.1216 P= 0.1892 S2= 0.0005 H= 0.2432

Allele 155	Fis= -0.04320	Fit=  0.00223	Fst=  0.04354 A=   0.0009 B=  -0.0008 C=   0.0203 P= 0.0203 S2= 0.0012 H= 0.0405


Tous       	Fis=  0.07820	Fit=  0.09245	Fst=  0.01545 A=   0.0131 B=   0.0653 C=   0.7703 N= 24.6667 NC=23.1757 C2=0.1813
           	             	            	RH =  0.01085
           	             	            	RH'=  0.02483

HMS6(  3 populations)
--------------------

Allele 159	Fis= -0.07435	Fit= -0.07424	Fst=  0.00010 A=   0.0000 B=  -0.0098 C=   0.1419 P= 0.1554 S2= 0.0025 H= 0.2838

Allele 161	Fis= -0.03916	Fit= -0.05691	Fst= -0.01708 A=  -0.0009 B=  -0.0020 C=   0.0541 P= 0.0541 S2= 0.0002 H= 0.1081

Allele 163	Fis= -0.14773	Fit= -0.13912	Fst=  0.00750 A=   0.0015 B=  -0.0287 C=   0.2230 P= 0.2635 S2= 0.0047 H= 0.4459

Allele 165	Fis=  0.19992	Fit=  0.18502	Fst= -0.01863 A=  -0.0017 B=   0.0186 C=   0.0743 P= 0.1014 S2= 0.0007 H= 0.1486

Allele 167	Fis=  0.03238	Fit=  0.06823	Fst=  0.03705 A=   0.0056 B=   0.0047 C=   0.1419 P= 0.1824 S2= 0.0084 H= 0.2838

Allele 169	Fis=  0.05467	Fit=  0.05112	Fst= -0.00376 A=  -0.0007 B=   0.0102 C=   0.1757 P= 0.2432 S2= 0.0033 H= 0.3514


Tous       	Fis= -0.00880	Fit= -0.00399	Fst=  0.00477 A=   0.0039 B=  -0.0071 C=   0.8108 N= 24.6667 NC=23.1757 C2=0.1813
           	             	            	RH =  0.00003
           	             	            	RH'=  0.00003

LEX33(  3 populations)
--------------------

Allele 195	Fis= -0.03107	Fit= -0.04976	Fst= -0.01812 A=  -0.0008 B=  -0.0014 C=   0.0473 P= 0.0473 S2= 0.0001 H= 0.0946

Allele 203	Fis= -0.13689	Fit= -0.12887	Fst=  0.00705 A=   0.0008 B=  -0.0146 C=   0.1216 P= 0.1216 S2= 0.0026 H= 0.2432

Allele 205	Fis=  0.20308	Fit=  0.20731	Fst=  0.00532 A=   0.0010 B=   0.0396 C=   0.1554 P= 0.2635 S2= 0.0057 H= 0.3108

Allele 209	Fis= -0.01636	Fit=  0.00917	Fst=  0.02512 A=   0.0002 B=  -0.0001 C=   0.0068 P= 0.0068 S2= 0.0003 H= 0.0135

Allele 211	Fis=  0.09629	Fit=  0.08996	Fst= -0.00700 A=  -0.0010 B=   0.0137 C=   0.1284 P= 0.1689 S2= 0.0022 H= 0.2568

Allele 213	Fis= -0.17005	Fit= -0.13817	Fst=  0.02724 A=   0.0032 B=  -0.0196 C=   0.1351 P= 0.1351 S2= 0.0050 H= 0.2703

Allele 215	Fis=  0.12495	Fit=  0.11909	Fst= -0.00670 A=  -0.0007 B=   0.0135 C=   0.0946 P= 0.1216 S2= 0.0018 H= 0.1892

Allele 217	Fis=  0.01957	Fit=  0.02925	Fst=  0.00988 A=   0.0010 B=   0.0019 C=   0.0946 P= 0.1081 S2= 0.0029 H= 0.1892

Allele 221	Fis= -0.02567	Fit= -0.01830	Fst=  0.00719 A=   0.0002 B=  -0.0007 C=   0.0270 P= 0.0270 S2= 0.0007 H= 0.0541


Tous       	Fis=  0.03817	Fit=  0.04253	Fst=  0.00453 A=   0.0038 B=   0.0322 C=   0.8108 N= 24.6667 NC=23.1757 C2=0.1813
           	             	            	RH =  0.00568
           	             	            	RH'=  0.00807

ASB2(  3 populations)
--------------------

Allele 222	Fis= -0.00495	Fit= -0.00802	Fst= -0.00305 A=  -0.0000 B=  -0.0001 C=   0.0135 P= 0.0135 S2= 0.0002 H= 0.0270

Allele 224	Fis=  0.00325	Fit= -0.01282	Fst= -0.01612 A=  -0.0002 B=   0.0000 C=   0.0135 P= 0.0135 S2= 0.0001 H= 0.0270

Allele 236	Fis=  0.11774	Fit=  0.12573	Fst=  0.00905 A=   0.0006 B=   0.0081 C=   0.0608 P= 0.0743 S2= 0.0022 H= 0.1216

Allele 240	Fis=  0.16117	Fit=  0.16077	Fst= -0.00048 A=  -0.0001 B=   0.0364 C=   0.1892 P= 0.3378 S2= 0.0052 H= 0.3784

Allele 244	Fis= -0.03321	Fit= -0.03419	Fst= -0.00095 A=  -0.0001 B=  -0.0039 C=   0.1216 P= 0.1351 S2= 0.0022 H= 0.2432

Allele 246	Fis=  0.09629	Fit=  0.08996	Fst= -0.00700 A=  -0.0010 B=   0.0137 C=   0.1284 P= 0.1689 S2= 0.0022 H= 0.2568

Allele 248	Fis= -0.07818	Fit= -0.04669	Fst=  0.02920 A=   0.0017 B=  -0.0044 C=   0.0608 P= 0.0608 S2= 0.0026 H= 0.1216

Allele 250	Fis= -0.01177	Fit= -0.01511	Fst= -0.00331 A=  -0.0001 B=  -0.0002 C=   0.0203 P= 0.0203 S2= 0.0003 H= 0.0405

Allele 252	Fis=  0.10112	Fit=  0.08711	Fst= -0.01559 A=  -0.0022 B=   0.0144 C=   0.1284 P= 0.1689 S2= 0.0011 H= 0.2568

Allele 254	Fis=  0.00620	Fit= -0.00360	Fst= -0.00986 A=  -0.0001 B=   0.0000 C=   0.0068 P= 0.0068 S2= 0.0001 H= 0.0135


Tous       	Fis=  0.07934	Fit=  0.07767	Fst= -0.00181 A=  -0.0015 B=   0.0641 C=   0.7432 N= 24.6667 NC=23.1757 C2=0.1813
           	             	            	RH = -0.00178
           	             	            	RH'= -0.00139

HMS2(  3 populations)
--------------------

Allele 280	Fis=  0.00560	Fit= -0.00891	Fst= -0.01459 A=  -0.0026 B=   0.0010 C=   0.1824 P= 0.2365 S2= 0.0013 H= 0.3649

Allele 282	Fis= -0.06665	Fit= -0.08823	Fst= -0.02023 A=  -0.0033 B=  -0.0110 C=   0.1757 P= 0.2027 S2= 0.0000 H= 0.3514

Allele 284	Fis=  0.18375	Fit=  0.17538	Fst= -0.01025 A=  -0.0006 B=   0.0106 C=   0.0473 P= 0.0608 S2= 0.0008 H= 0.0946

Allele 286	Fis=  0.06516	Fit=  0.05093	Fst= -0.01521 A=  -0.0031 B=   0.0137 C=   0.1959 P= 0.2905 S2= 0.0016 H= 0.3919

Allele 288	Fis=  0.10056	Fit=  0.09948	Fst= -0.00120 A=  -0.0001 B=   0.0076 C=   0.0676 P= 0.0811 S2= 0.0016 H= 0.1351

Allele 290	Fis=  0.00028	Fit= -0.00016	Fst= -0.00044 A=  -0.0000 B=   0.0000 C=   0.0068 P= 0.0068 S2= 0.0001 H= 0.0135

Allele 294	Fis= -0.00797	Fit= -0.00628	Fst=  0.00168 A=   0.0000 B=  -0.0001 C=   0.0135 P= 0.0135 S2= 0.0003 H= 0.0270

Allele 296	Fis= -0.05815	Fit= -0.07008	Fst= -0.01127 A=  -0.0007 B=  -0.0037 C=   0.0676 P= 0.0676 S2= 0.0006 H= 0.1351

Allele 300	Fis= -0.02698	Fit= -0.04040	Fst= -0.01307 A=  -0.0005 B=  -0.0011 C=   0.0405 P= 0.0405 S2= 0.0003 H= 0.0811


Tous       	Fis=  0.02091	Fit=  0.00759	Fst= -0.01360 A=  -0.0109 B=   0.0170 C=   0.7973 N= 24.6667 NC=23.1757 C2=0.1813
           	             	            	RH = -0.00883
           	             	            	RH'= -0.00166

TKY344(  3 populations)
--------------------

Allele  93	Fis= -0.05254	Fit= -0.03737	Fst=  0.01441 A=   0.0007 B=  -0.0024 C=   0.0473 P= 0.0473 S2= 0.0015 H= 0.0946

Allele  95	Fis= -0.03463	Fit= -0.00234	Fst=  0.03121 A=   0.0006 B=  -0.0007 C=   0.0203 P= 0.0203 S2= 0.0010 H= 0.0405

Allele  97	Fis= -0.01006	Fit=  0.03578	Fst=  0.04538 A=   0.0105 B=  -0.0022 C=   0.2230 P= 0.3446 S2= 0.0143 H= 0.4459

Allele  99	Fis= -0.03636	Fit= -0.01234	Fst=  0.02317 A=   0.0006 B=  -0.0009 C=   0.0270 P= 0.0270 S2= 0.0011 H= 0.0541

Allele 101	Fis= -0.02829	Fit= -0.03963	Fst= -0.01103 A=  -0.0004 B=  -0.0011 C=   0.0405 P= 0.0405 S2= 0.0004 H= 0.0811

Allele 103	Fis=  0.00620	Fit= -0.00360	Fst= -0.00986 A=  -0.0001 B=   0.0000 C=   0.0068 P= 0.0068 S2= 0.0001 H= 0.0135

Allele 105	Fis=  0.00028	Fit= -0.00016	Fst= -0.00044 A=  -0.0000 B=   0.0000 C=   0.0068 P= 0.0068 S2= 0.0001 H= 0.0135

Allele 107	Fis= -0.06179	Fit= -0.08040	Fst= -0.01753 A=  -0.0012 B=  -0.0043 C=   0.0743 P= 0.0743 S2= 0.0002 H= 0.1486

Allele 109	Fis= -0.08473	Fit= -0.01000	Fst=  0.06889 A=   0.0171 B=  -0.0195 C=   0.2500 P= 0.3986 S2= 0.0203 H= 0.5000

Allele 111	Fis= -0.03166	Fit= -0.02617	Fst=  0.00532 A=   0.0002 B=  -0.0010 C=   0.0338 P= 0.0338 S2= 0.0008 H= 0.0676


Tous       	Fis= -0.04612	Fit= -0.00585	Fst=  0.03849 A=   0.0279 B=  -0.0322 C=   0.7297 N= 24.6667 NC=23.1757 C2=0.1813
           	             	            	RH =  0.01179
           	             	            	RH'=  0.03249

TKY279(  3 populations)
--------------------

Allele 119	Fis= -0.14054	Fit= -0.15488	Fst= -0.01257 A=  -0.0015 B=  -0.0167 C=   0.1351 P= 0.1351 S2= 0.0007 H= 0.2703

Allele 121	Fis= -0.01126	Fit= -0.01541	Fst= -0.00410 A=  -0.0001 B=  -0.0002 C=   0.0203 P= 0.0203 S2= 0.0003 H= 0.0405

Allele 125	Fis= -0.06179	Fit= -0.08040	Fst= -0.01753 A=  -0.0012 B=  -0.0043 C=   0.0743 P= 0.0743 S2= 0.0002 H= 0.1486

Allele 127	Fis= -0.08992	Fit= -0.05225	Fst=  0.03457 A=   0.0022 B=  -0.0056 C=   0.0676 P= 0.0676 S2= 0.0032 H= 0.1351

Allele 129	Fis=  0.05435	Fit=  0.06852	Fst=  0.01498 A=   0.0018 B=   0.0066 C=   0.1149 P= 0.1419 S2= 0.0043 H= 0.2297

Allele 131	Fis= -0.11625	Fit= -0.07138	Fst=  0.04020 A=   0.0056 B=  -0.0155 C=   0.1486 P= 0.1622 S2= 0.0076 H= 0.2973

Allele 133	Fis= -0.10610	Fit= -0.10604	Fst=  0.00006 A=   0.0000 B=  -0.0253 C=   0.2635 P= 0.3851 S2= 0.0043 H= 0.5270

Allele 137	Fis= -0.00873	Fit= -0.00585	Fst=  0.00286 A=   0.0000 B=  -0.0001 C=   0.0135 P= 0.0135 S2= 0.0003 H= 0.0270


Tous       	Fis= -0.07860	Fit= -0.06905	Fst=  0.00885 A=   0.0069 B=  -0.0611 C=   0.8378 N= 24.6667 NC=23.1757 C2=0.1813
           	             	            	RH =  0.00722
           	             	            	RH'=  0.00983

TKY343(  3 populations)
--------------------

Allele 143	Fis= -0.01790	Fit= -0.02276	Fst= -0.00477 A=  -0.0001 B=  -0.0005 C=   0.0270 P= 0.0270 S2= 0.0004 H= 0.0541

Allele 147	Fis= -0.04890	Fit= -0.05120	Fst= -0.00219 A=  -0.0001 B=  -0.0025 C=   0.0541 P= 0.0541 S2= 0.0009 H= 0.1081

Allele 149	Fis= -0.07303	Fit= -0.06152	Fst=  0.01073 A=   0.0007 B=  -0.0046 C=   0.0676 P= 0.0676 S2= 0.0018 H= 0.1351

Allele 151	Fis= -0.01790	Fit= -0.02276	Fst= -0.00477 A=  -0.0001 B=  -0.0005 C=   0.0270 P= 0.0270 S2= 0.0004 H= 0.0541

Allele 155	Fis=  0.29644	Fit=  0.33425	Fst=  0.05374 A=   0.0109 B=   0.0569 C=   0.1351 P= 0.2703 S2= 0.0153 H= 0.2703

Allele 157	Fis=  0.17674	Fit=  0.15924	Fst= -0.02126 A=  -0.0021 B=   0.0174 C=   0.0811 P= 0.1081 S2= 0.0004 H= 0.1622

Allele 159	Fis= -0.04645	Fit= -0.02925	Fst=  0.01644 A=   0.0006 B=  -0.0018 C=   0.0405 P= 0.0405 S2= 0.0014 H= 0.0811

Allele 161	Fis=  0.00028	Fit= -0.00016	Fst= -0.00044 A=  -0.0000 B=   0.0000 C=   0.0068 P= 0.0068 S2= 0.0001 H= 0.0135

Allele 163	Fis= -0.13948	Fit= -0.08772	Fst=  0.04542 A=   0.0042 B=  -0.0124 C=   0.1014 P= 0.1014 S2= 0.0055 H= 0.2027

Allele 165	Fis= -0.08169	Fit= -0.06889	Fst=  0.01183 A=   0.0008 B=  -0.0056 C=   0.0743 P= 0.0743 S2= 0.0021 H= 0.1486

Allele 167	Fis= -0.09021	Fit= -0.06533	Fst=  0.02282 A=   0.0030 B=  -0.0117 C=   0.1419 P= 0.1554 S2= 0.0053 H= 0.2838

Allele 169	Fis= -0.04785	Fit= -0.04001	Fst=  0.00748 A=   0.0003 B=  -0.0022 C=   0.0473 P= 0.0473 S2= 0.0012 H= 0.0946

Allele 171	Fis= -0.02100	Fit=  0.00103	Fst=  0.02158 A=   0.0003 B=  -0.0003 C=   0.0135 P= 0.0135 S2= 0.0005 H= 0.0270

Allele 173	Fis=  0.00028	Fit= -0.00016	Fst= -0.00044 A=  -0.0000 B=   0.0000 C=   0.0068 P= 0.0068 S2= 0.0001 H= 0.0135


Tous       	Fis=  0.03769	Fit=  0.05808	Fst=  0.02119 A=   0.0185 B=   0.0323 C=   0.8243 N= 24.6667 NC=23.1757 C2=0.1813
           	             	            	RH =  0.01025
           	             	            	RH'=  0.02859

TKY287(  3 populations)
--------------------

Allele 222	Fis=  0.55506	Fit=  0.55477	Fst= -0.00066 A=  -0.0000 B=   0.0253 C=   0.0203 P= 0.0473 S2= 0.0014 H= 0.0405

Allele 224	Fis= -0.02100	Fit=  0.00103	Fst=  0.02158 A=   0.0003 B=  -0.0003 C=   0.0135 P= 0.0135 S2= 0.0005 H= 0.0270

Allele 226	Fis=  0.27672	Fit=  0.27392	Fst= -0.00388 A=  -0.0008 B=   0.0569 C=   0.1486 P= 0.2838 S2= 0.0046 H= 0.2973

Allele 228	Fis= -0.01482	Fit= -0.02455	Fst= -0.00959 A=  -0.0003 B=  -0.0004 C=   0.0270 P= 0.0270 S2= 0.0003 H= 0.0541

Allele 230	Fis=  0.06435	Fit=  0.05762	Fst= -0.00719 A=  -0.0006 B=   0.0056 C=   0.0811 P= 0.0946 S2= 0.0013 H= 0.1622

Allele 232	Fis=  0.00028	Fit= -0.00016	Fst= -0.00044 A=  -0.0000 B=   0.0000 C=   0.0068 P= 0.0068 S2= 0.0001 H= 0.0135

Allele 234	Fis= -0.07021	Fit= -0.08807	Fst= -0.01669 A=  -0.0012 B=  -0.0053 C=   0.0811 P= 0.0811 S2= 0.0003 H= 0.1622

Allele 236	Fis= -0.04464	Fit= -0.06579	Fst= -0.02025 A=  -0.0012 B=  -0.0026 C=   0.0608 P= 0.0608 S2= 0.0000 H= 0.1216

Allele 238	Fis= -0.00716	Fit= -0.00038	Fst=  0.00674 A=   0.0013 B=  -0.0014 C=   0.1959 P= 0.2635 S2= 0.0052 H= 0.3919

Allele 240	Fis=  0.11009	Fit=  0.09390	Fst= -0.01820 A=  -0.0014 B=   0.0084 C=   0.0676 P= 0.0811 S2= 0.0004 H= 0.1351

Allele 242	Fis= -0.03836	Fit= -0.01125	Fst=  0.02611 A=   0.0007 B=  -0.0010 C=   0.0270 P= 0.0270 S2= 0.0012 H= 0.0541

Allele 246	Fis= -0.05632	Fit=  0.01948	Fst=  0.07176 A=   0.0010 B=  -0.0007 C=   0.0135 P= 0.0135 S2= 0.0012 H= 0.0270


Tous       	Fis=  0.10197	Fit=  0.09962	Fst= -0.00261 A=  -0.0022 B=   0.0844 C=   0.7432 N= 24.6667 NC=23.1757 C2=0.1813
           	             	            	RH =  0.00470
           	             	            	RH'=  0.00775

TKY312(  3 populations)
--------------------

Allele 102	Fis=  0.47777	Fit=  0.47609	Fst= -0.00322 A=  -0.0002 B=   0.0247 C=   0.0270 P= 0.0541 S2= 0.0014 H= 0.0541

Allele 106	Fis= -0.02654	Fit= -0.00675	Fst=  0.01928 A=   0.0047 B=  -0.0063 C=   0.2432 P= 0.3919 S2= 0.0091 H= 0.4865

Allele 108	Fis=  0.00028	Fit= -0.00016	Fst= -0.00044 A=  -0.0000 B=   0.0000 C=   0.0068 P= 0.0068 S2= 0.0001 H= 0.0135

Allele 110	Fis= -0.02756	Fit= -0.02852	Fst= -0.00094 A=  -0.0000 B=  -0.0009 C=   0.0338 P= 0.0338 S2= 0.0006 H= 0.0676

Allele 112	Fis= -0.00797	Fit= -0.00628	Fst=  0.00168 A=   0.0000 B=  -0.0001 C=   0.0135 P= 0.0135 S2= 0.0003 H= 0.0270

Allele 114	Fis= -0.03676	Fit= -0.00119	Fst=  0.03430 A=   0.0007 B=  -0.0007 C=   0.0203 P= 0.0203 S2= 0.0010 H= 0.0405

Allele 116	Fis= -0.02286	Fit= -0.03125	Fst= -0.00820 A=  -0.0003 B=  -0.0008 C=   0.0338 P= 0.0338 S2= 0.0004 H= 0.0676

Allele 118	Fis=  0.21231	Fit=  0.21441	Fst=  0.00267 A=   0.0001 B=   0.0109 C=   0.0405 P= 0.0541 S2= 0.0014 H= 0.0811

Allele 120	Fis=  0.00325	Fit= -0.01282	Fst= -0.01612 A=  -0.0002 B=   0.0000 C=   0.0135 P= 0.0135 S2= 0.0001 H= 0.0270

Allele 122	Fis= -0.05815	Fit= -0.07008	Fst= -0.01127 A=  -0.0007 B=  -0.0037 C=   0.0676 P= 0.0676 S2= 0.0006 H= 0.1351

Allele 124	Fis=  0.17759	Fit=  0.19244	Fst=  0.01806 A=   0.0038 B=   0.0365 C=   0.1689 P= 0.2905 S2= 0.0085 H= 0.3378

Allele 126	Fis= -0.03463	Fit= -0.00234	Fst=  0.03121 A=   0.0006 B=  -0.0007 C=   0.0203 P= 0.0203 S2= 0.0010 H= 0.0405


Tous       	Fis=  0.07887	Fit=  0.08924	Fst=  0.01127 A=   0.0085 B=   0.0590 C=   0.6892 N= 24.6667 NC=23.1757 C2=0.1813
           	             	            	RH =  0.00492
           	             	            	RH'=  0.00877

TKY301(  3 populations)
--------------------

Allele 147	Fis= -0.00835	Fit= -0.02838	Fst= -0.01987 A=  -0.0005 B=  -0.0002 C=   0.0270 P= 0.0270 S2= 0.0000 H= 0.0541

Allele 149	Fis=  0.13194	Fit=  0.11751	Fst= -0.01662 A=  -0.0011 B=   0.0092 C=   0.0608 P= 0.0743 S2= 0.0005 H= 0.1216

Allele 151	Fis= -0.08127	Fit= -0.08161	Fst= -0.00031 A=  -0.0000 B=  -0.0061 C=   0.0811 P= 0.0811 S2= 0.0014 H= 0.1622

Allele 153	Fis= -0.06879	Fit= -0.08409	Fst= -0.01432 A=  -0.0026 B=  -0.0126 C=   0.1959 P= 0.2365 S2= 0.0010 H= 0.3919

Allele 155	Fis= -0.05745	Fit= -0.00113	Fst=  0.05326 A=   0.0101 B=  -0.0103 C=   0.1892 P= 0.2432 S2= 0.0129 H= 0.3784

Allele 157	Fis= -0.24931	Fit= -0.13971	Fst=  0.08773 A=   0.0120 B=  -0.0310 C=   0.1554 P= 0.1554 S2= 0.0131 H= 0.3108

Allele 159	Fis=  0.07059	Fit=  0.05921	Fst= -0.01225 A=  -0.0015 B=   0.0087 C=   0.1149 P= 0.1419 S2= 0.0013 H= 0.2297

Allele 165	Fis= -0.02698	Fit= -0.04040	Fst= -0.01307 A=  -0.0005 B=  -0.0011 C=   0.0405 P= 0.0405 S2= 0.0003 H= 0.0811


Tous       	Fis= -0.05273	Fit= -0.03293	Fst=  0.01880 A=   0.0157 B=  -0.0433 C=   0.8649 N= 24.6667 NC=23.1757 C2=0.1813
           	             	            	RH =  0.00649
           	             	            	RH'=  0.00768

TKY337(  3 populations)
--------------------

Allele 169	Fis=  0.18375	Fit=  0.17538	Fst= -0.01025 A=  -0.0006 B=   0.0106 C=   0.0473 P= 0.0608 S2= 0.0008 H= 0.0946

Allele 171	Fis=  0.01214	Fit=  0.00868	Fst= -0.00351 A=  -0.0004 B=   0.0012 C=   0.1014 P= 0.1149 S2= 0.0018 H= 0.2027

Allele 175	Fis= -0.05054	Fit= -0.05026	Fst=  0.00027 A=   0.0000 B=  -0.0078 C=   0.1622 P= 0.1892 S2= 0.0030 H= 0.3243

Allele 177	Fis= -0.03722	Fit= -0.05806	Fst= -0.02009 A=  -0.0031 B=  -0.0058 C=   0.1622 P= 0.1892 S2= 0.0002 H= 0.3243

Allele 179	Fis=  0.02126	Fit=  0.00332	Fst= -0.01833 A=  -0.0019 B=   0.0022 C=   0.1014 P= 0.1149 S2= 0.0004 H= 0.2027

Allele 181	Fis= -0.03039	Fit=  0.00879	Fst=  0.03803 A=   0.0041 B=  -0.0032 C=   0.1081 P= 0.1216 S2= 0.0060 H= 0.2162

Allele 183	Fis=  0.02063	Fit=  0.02030	Fst= -0.00033 A=  -0.0001 B=   0.0033 C=   0.1554 P= 0.1959 S2= 0.0032 H= 0.3108

Allele 187	Fis=  0.00325	Fit= -0.01282	Fst= -0.01612 A=  -0.0002 B=   0.0000 C=   0.0135 P= 0.0135 S2= 0.0001 H= 0.0270


Tous       	Fis=  0.00071	Fit= -0.00161	Fst= -0.00232 A=  -0.0020 B=   0.0006 C=   0.8514 N= 24.6667 NC=23.1757 C2=0.1813
           	             	            	RH = -0.00397
           	             	            	RH'= -0.00340

TKY374(  3 populations)
--------------------

Allele 196	Fis= -0.07853	Fit= -0.07068	Fst=  0.00728 A=   0.0005 B=  -0.0054 C=   0.0743 P= 0.0743 S2= 0.0018 H= 0.1486

Allele 204	Fis= -0.04598	Fit= -0.04107	Fst=  0.00470 A=   0.0002 B=  -0.0021 C=   0.0473 P= 0.0473 S2= 0.0011 H= 0.0946

Allele 206	Fis=  0.21583	Fit=  0.21238	Fst= -0.00440 A=  -0.0002 B=   0.0112 C=   0.0405 P= 0.0541 S2= 0.0011 H= 0.0811

Allele 208	Fis=  0.06179	Fit=  0.04291	Fst= -0.02012 A=  -0.0034 B=   0.0107 C=   0.1622 P= 0.2162 S2= 0.0005 H= 0.3243

Allele 210	Fis= -0.05466	Fit= -0.05988	Fst= -0.00495 A=  -0.0003 B=  -0.0032 C=   0.0608 P= 0.0608 S2= 0.0008 H= 0.1216

Allele 212	Fis=  0.03775	Fit=  0.02344	Fst= -0.01487 A=  -0.0020 B=   0.0050 C=   0.1284 P= 0.1554 S2= 0.0010 H= 0.2568

Allele 214	Fis= -0.17268	Fit= -0.18016	Fst= -0.00638 A=  -0.0008 B=  -0.0229 C=   0.1554 P= 0.1554 S2= 0.0014 H= 0.3108

Allele 216	Fis=  0.01292	Fit=  0.00823	Fst= -0.00475 A=  -0.0005 B=   0.0013 C=   0.1014 P= 0.1149 S2= 0.0017 H= 0.2027

Allele 218	Fis=  0.36886	Fit=  0.39365	Fst=  0.03928 A=   0.0013 B=   0.0118 C=   0.0203 P= 0.0338 S2= 0.0021 H= 0.0405

Allele 220	Fis= -0.08429	Fit= -0.05529	Fst=  0.02675 A=   0.0017 B=  -0.0053 C=   0.0676 P= 0.0676 S2= 0.0028 H= 0.1351

Allele 224	Fis= -0.00571	Fit= -0.01865	Fst= -0.01287 A=  -0.0003 B=  -0.0001 C=   0.0203 P= 0.0203 S2= 0.0002 H= 0.0405


Tous       	Fis=  0.00131	Fit= -0.00292	Fst= -0.00424 A=  -0.0037 B=   0.0012 C=   0.8784 N= 24.6667 NC=23.1757 C2=0.1813
           	             	            	RH =  0.00148
           	             	            	RH'=  0.00159

TKY333(  3 populations)
--------------------

Allele  91	Fis=  0.00028	Fit= -0.00016	Fst= -0.00044 A=  -0.0000 B=   0.0000 C=   0.0068 P= 0.0068 S2= 0.0001 H= 0.0135

Allele  93	Fis= -0.01177	Fit= -0.01511	Fst= -0.00331 A=  -0.0001 B=  -0.0002 C=   0.0203 P= 0.0203 S2= 0.0003 H= 0.0405

Allele  95	Fis= -0.09213	Fit= -0.08808	Fst=  0.00371 A=   0.0003 B=  -0.0074 C=   0.0878 P= 0.0878 S2= 0.0018 H= 0.1757

Allele  99	Fis=  0.09301	Fit=  0.17366	Fst=  0.08892 A=   0.0138 B=   0.0132 C=   0.1284 P= 0.1824 S2= 0.0161 H= 0.2568

Allele 101	Fis=  0.26903	Fit=  0.28738	Fst=  0.02510 A=   0.0019 B=   0.0199 C=   0.0541 P= 0.0811 S2= 0.0037 H= 0.1081

Allele 103	Fis= -0.07035	Fit= -0.08799	Fst= -0.01647 A=  -0.0012 B=  -0.0053 C=   0.0811 P= 0.0811 S2= 0.0003 H= 0.1622

Allele 105	Fis=  0.02875	Fit=  0.05005	Fst=  0.02193 A=   0.0020 B=   0.0026 C=   0.0878 P= 0.1014 S2= 0.0038 H= 0.1757

Allele 107	Fis=  0.31594	Fit=  0.30864	Fst= -0.01067 A=  -0.0004 B=   0.0125 C=   0.0270 P= 0.0405 S2= 0.0007 H= 0.0541

Allele 109	Fis=  0.01651	Fit=  0.08344	Fst=  0.06805 A=   0.0060 B=   0.0014 C=   0.0811 P= 0.0946 S2= 0.0074 H= 0.1622

Allele 111	Fis=  0.10877	Fit=  0.13072	Fst=  0.02463 A=   0.0017 B=   0.0074 C=   0.0608 P= 0.0743 S2= 0.0032 H= 0.1216

Allele 113	Fis= -0.02237	Fit= -0.03419	Fst= -0.01156 A=  -0.0020 B=  -0.0038 C=   0.1757 P= 0.2162 S2= 0.0016 H= 0.3514

Allele 117	Fis=  0.00620	Fit= -0.00360	Fst= -0.00986 A=  -0.0001 B=   0.0000 C=   0.0068 P= 0.0068 S2= 0.0001 H= 0.0135

Allele 193	Fis=  0.00028	Fit= -0.00016	Fst= -0.00044 A=  -0.0000 B=   0.0000 C=   0.0068 P= 0.0068 S2= 0.0001 H= 0.0135


Tous       	Fis=  0.04645	Fit=  0.07015	Fst=  0.02486 A=   0.0220 B=   0.0402 C=   0.8243 N= 24.6667 NC=23.1757 C2=0.1813
           	             	            	RH =  0.01291
           	             	            	RH'=  0.04396

TKY341(  3 populations)
--------------------

Allele 140	Fis=  0.09172	Fit=  0.07173	Fst= -0.02202 A=  -0.0018 B=   0.0075 C=   0.0743 P= 0.0878 S2= 0.0002 H= 0.1486

Allele 142	Fis=  0.06370	Fit=  0.10499	Fst=  0.04410 A=   0.0080 B=   0.0110 C=   0.1622 P= 0.2297 S2= 0.0112 H= 0.3243

Allele 144	Fis=  0.22607	Fit=  0.21883	Fst= -0.00935 A=  -0.0011 B=   0.0257 C=   0.0878 P= 0.1284 S2= 0.0018 H= 0.1757

Allele 146	Fis=  0.31663	Fit=  0.31983	Fst=  0.00468 A=   0.0003 B=   0.0219 C=   0.0473 P= 0.0743 S2= 0.0022 H= 0.0946

Allele 148	Fis= -0.00071	Fit=  0.01527	Fst=  0.01597 A=   0.0033 B=  -0.0001 C=   0.2027 P= 0.2838 S2= 0.0072 H= 0.4054

Allele 152	Fis=  0.00028	Fit= -0.00016	Fst= -0.00044 A=  -0.0000 B=   0.0000 C=   0.0068 P= 0.0068 S2= 0.0001 H= 0.0135

Allele 156	Fis=  0.06180	Fit=  0.05177	Fst= -0.01069 A=  -0.0016 B=   0.0093 C=   0.1419 P= 0.1824 S2= 0.0018 H= 0.2838

Allele 158	Fis=  0.00620	Fit= -0.00360	Fst= -0.00986 A=  -0.0001 B=   0.0000 C=   0.0068 P= 0.0068 S2= 0.0001 H= 0.0135


Tous       	Fis=  0.09360	Fit=  0.10155	Fst=  0.00877 A=   0.0071 B=   0.0754 C=   0.7297 N= 24.6667 NC=23.1757 C2=0.1813
           	             	            	RH =  0.00036
           	             	            	RH'=  0.00038

TKY325(  3 populations)
--------------------

Allele 173	Fis=  0.00620	Fit= -0.00360	Fst= -0.00986 A=  -0.0001 B=   0.0000 C=   0.0068 P= 0.0068 S2= 0.0001 H= 0.0135

Allele 175	Fis=  0.15628	Fit=  0.21079	Fst=  0.06461 A=   0.0105 B=   0.0238 C=   0.1284 P= 0.1959 S2= 0.0134 H= 0.2568

Allele 179	Fis= -0.07595	Fit= -0.05988	Fst=  0.01494 A=   0.0010 B=  -0.0048 C=   0.0676 P= 0.0676 S2= 0.0021 H= 0.1351

Allele 181	Fis=  0.00325	Fit= -0.01282	Fst= -0.01612 A=  -0.0002 B=   0.0000 C=   0.0135 P= 0.0135 S2= 0.0001 H= 0.0270

Allele 183	Fis=  0.25443	Fit=  0.24334	Fst= -0.01487 A=  -0.0012 B=   0.0208 C=   0.0608 P= 0.0878 S2= 0.0010 H= 0.1216

Allele 185	Fis=  0.02385	Fit=  0.05790	Fst=  0.03488 A=   0.0045 B=   0.0030 C=   0.1216 P= 0.1486 S2= 0.0068 H= 0.2432

Allele 187	Fis= -0.08429	Fit= -0.05529	Fst=  0.02675 A=   0.0017 B=  -0.0053 C=   0.0676 P= 0.0676 S2= 0.0028 H= 0.1351

Allele 189	Fis= -0.02435	Fit= -0.03303	Fst= -0.00847 A=  -0.0014 B=  -0.0042 C=   0.1757 P= 0.2162 S2= 0.0020 H= 0.3514

Allele 191	Fis= -0.00797	Fit= -0.00628	Fst=  0.00168 A=   0.0000 B=  -0.0001 C=   0.0135 P= 0.0135 S2= 0.0003 H= 0.0270

Allele 193	Fis=  0.10858	Fit=  0.16120	Fst=  0.05904 A=   0.0062 B=   0.0107 C=   0.0878 P= 0.1149 S2= 0.0080 H= 0.1757

Allele 195	Fis= -0.05599	Fit= -0.01283	Fst=  0.04087 A=   0.0014 B=  -0.0018 C=   0.0338 P= 0.0338 S2= 0.0019 H= 0.0676

Allele 199	Fis= -0.03676	Fit= -0.02330	Fst=  0.01298 A=   0.0004 B=  -0.0012 C=   0.0338 P= 0.0338 S2= 0.0010 H= 0.0676


Tous       	Fis=  0.04812	Fit=  0.07289	Fst=  0.02602 A=   0.0228 B=   0.0410 C=   0.8108 N= 24.6667 NC=23.1757 C2=0.1813
           	             	            	RH =  0.01641
           	             	            	RH'=  0.05102

TKY294(  3 populations)
--------------------

Allele 221	Fis= -0.01513	Fit= -0.03582	Fst= -0.02038 A=  -0.0007 B=  -0.0005 C=   0.0338 P= 0.0338 S2= 0.0000 H= 0.0676

Allele 223	Fis=  0.14313	Fit=  0.15185	Fst=  0.01017 A=   0.0006 B=   0.0090 C=   0.0541 P= 0.0676 S2= 0.0021 H= 0.1081

Allele 227	Fis=  0.01214	Fit=  0.00868	Fst= -0.00351 A=  -0.0004 B=   0.0012 C=   0.1014 P= 0.1149 S2= 0.0018 H= 0.2027

Allele 229	Fis=  0.02388	Fit=  0.04405	Fst=  0.02066 A=   0.0048 B=   0.0055 C=   0.2230 P= 0.3581 S2= 0.0093 H= 0.4459

Allele 231	Fis=  0.00871	Fit=  0.03527	Fst=  0.02679 A=   0.0026 B=   0.0008 C=   0.0946 P= 0.1081 S2= 0.0044 H= 0.1892

Allele 233	Fis= -0.01029	Fit= -0.02895	Fst= -0.01847 A=  -0.0040 B=  -0.0023 C=   0.2230 P= 0.3176 S2= 0.0007 H= 0.4459


Tous       	Fis=  0.01854	Fit=  0.02258	Fst=  0.00411 A=   0.0031 B=   0.0138 C=   0.7297 N= 24.6667 NC=23.1757 C2=0.1813
           	             	            	RH =  0.00225
           	             	            	RH'=  0.00233

TKY394(  3 populations)
--------------------

Allele 230	Fis= -0.04645	Fit= -0.02925	Fst=  0.01644 A=   0.0006 B=  -0.0018 C=   0.0405 P= 0.0405 S2= 0.0014 H= 0.0811

Allele 242	Fis=  0.28398	Fit=  0.27017	Fst= -0.01929 A=  -0.0020 B=   0.0295 C=   0.0743 P= 0.1149 S2= 0.0009 H= 0.1486

Allele 244	Fis= -0.07837	Fit= -0.03490	Fst=  0.04031 A=   0.0021 B=  -0.0039 C=   0.0541 P= 0.0541 S2= 0.0029 H= 0.1081

Allele 246	Fis=  0.14692	Fit=  0.17496	Fst=  0.03287 A=   0.0083 B=   0.0361 C=   0.2095 P= 0.4662 S2= 0.0135 H= 0.4189

Allele 248	Fis=  0.13142	Fit=  0.11528	Fst= -0.01858 A=  -0.0020 B=   0.0143 C=   0.0946 P= 0.1216 S2= 0.0006 H= 0.1892

Allele 250	Fis= -0.03356	Fit= -0.03655	Fst= -0.00289 A=  -0.0001 B=  -0.0013 C=   0.0405 P= 0.0405 S2= 0.0007 H= 0.0811

Allele 252	Fis= -0.09508	Fit= -0.09928	Fst= -0.00384 A=  -0.0003 B=  -0.0082 C=   0.0946 P= 0.0946 S2= 0.0013 H= 0.1892

Allele 254	Fis= -0.01513	Fit= -0.03582	Fst= -0.02038 A=  -0.0007 B=  -0.0005 C=   0.0338 P= 0.0338 S2= 0.0000 H= 0.0676

Allele 256	Fis=  0.38335	Fit=  0.38568	Fst=  0.00378 A=   0.0001 B=   0.0126 C=   0.0203 P= 0.0338 S2= 0.0010 H= 0.0405


Tous       	Fis=  0.10382	Fit=  0.11123	Fst=  0.00827 A=   0.0062 B=   0.0767 C=   0.6622 N= 24.6667 NC=23.1757 C2=0.1813
           	             	            	RH =  0.00197
           	             	            	RH'=  0.00214
